# Supplementary material for: Dichlorido{2,6-diisopropyl-N-[(S)-pyrrolidin-2-ylmeth­yl]aniline-κ2 N,N′}palladium(II)
Source: Acta Crystallogr Sect E Struct Rep Online. 2013 Apr 5;69(Pt 5):m238–9. doi: 10.1107/S1600536813008271 (PMC3647791; doi:10.1107/S1600536813008271)
Supplement: Supplementary file 1 [file e-69-0m238-sup1.cif]

##############################################################################
#                                                                            #
# This CIF contains the data in a paper accepted for publication in          #
# Acta Crystallographica Section E. It conforms to the requirements of       #
# Notes for Authors for Acta Crystallographica Section E, and has been       #
# peer reviewed under the auspices of the IUCr Commission on Journals.       #
#                                                                            #
# Full details of the Crystallographic Information File format               #
# are given in the paper "The Crystallographic Information File (CIF):       #
# a New Standard Archive File for Crystallography" by S. R. Hall, F. H.      #
# Allen and I. D. Brown [Acta Cryst. (1991), A47, 655-685].                  #
#                                                                            #
# The current version of the core CIF dictionary is obtainable from          #
# ftp://ftp.iucr.org/pub/cif_core.dic.                                       #
#                                                                            #
# Software is freely available for graphical display of the structure(s)     #
# in this CIF. For information consult the CIF software page                 #
# http://www.iucr.org/resources/cif/software.                                #
#                                                                            #
# This file may be used for bona fide research purposes within the           #
# scientific community so long as proper attribution is given to the journal # 
# article from which it was obtained.                                        #
#                                                                            #
##############################################################################
data_global
_audit_creation_method     'from SHELXL97 CIF and IUCr SHELXL97-template'
_journal_date_recd_electronic     2013-03-13
_journal_date_accepted     2013-03-26
_journal_name_full     'Acta Crystallographica, Section E'
_journal_year     2013
_journal_volume     69
_journal_issue      5
_journal_page_first     m238
_journal_page_last     m239
_journal_paper_category     QM
_journal_paper_doi     10.1107/S1600536813008271
_journal_coeditor_code     FK2069
_publ_contact_author_name     'Professor Jong Hwa Jeong'
_publ_contact_author_address
;
Department of Chemistry
Kyungpook National University
Taegu 702-701
Republic of Korea
;
_publ_contact_author_email     jeongjh@knu.ac.kr
_publ_contact_author_fax     '82(53)9506330'
_publ_contact_author_phone     '82(53)9506343'
_publ_section_title
;\
Dichlorido{2,6-diisopropyl-<i>N</i>-[(<i>S</i>)-pyrrolidin-2-ylmethyl]aniline-\
\k^2^<i>N</i>,<i>N</i>'}palladium(II)
;
loop_
    _publ_author_name
    _publ_author_address
    'Nayab, Saira'
;
Department of Chemistry
Kyungpook National University
Taegu 702-701
Republic of Korea
;
    'Lee, Hong-In'
;
Department of Chemistry
Kyungpook National University
Taegu 702-701
Republic of Korea
;
    'Jeong, Jong Hwa'
;
Department of Chemistry
Kyungpook National University
Taegu 702-701
Republic of Korea
;
_publ_section_synopsis     .
data_I
_audit_creation_method     SHELXL-97
_chemical_name_systematic
;\
Dichlorido{2,6-diisopropyl-<i>N</i>-[(<i>S</i>)-pyrrolidin-2-\
ylmethyl]aniline-\k^2^<i>N</i>,<i>N</i>'}palladium(II)
;
_chemical_name_common     ?
_chemical_formula_moiety     'C17 H28 Cl2 N2 Pd'
_chemical_formula_sum     'C17 H28 Cl2 N2 Pd'
_chemical_formula_iupac     '[Pd Cl2 (C17 H28 N2)]'
_chemical_formula_weight     437.71
_chemical_melting_point     ?
_symmetry_cell_setting     monoclinic
_symmetry_space_group_name_H-M     'C 2/c'
_symmetry_space_group_name_Hall     '-C 2yc'
loop_
    _symmetry_equiv_pos_as_xyz
    'x, y, z'
    '-x, y, -z+1/2'
    'x+1/2, y+1/2, z'
    '-x+1/2, y+1/2, -z+1/2'
    '-x, -y, -z'
    'x, -y, z-1/2'
    '-x+1/2, -y+1/2, -z'
    'x+1/2, -y+1/2, z-1/2'
_cell_length_a     24.287(3)
_cell_length_b     8.6534(12)
_cell_length_c     18.355(2)
_cell_angle_alpha     90.00
_cell_angle_beta     94.851(9)
_cell_angle_gamma     90.00
_cell_volume     3843.7(8)
_cell_formula_units_Z     8
_cell_measurement_reflns_used     25
_cell_measurement_theta_min     9.0
_cell_measurement_theta_max     13.0
_cell_measurement_temperature     293(2)
_exptl_crystal_description     brick
_exptl_crystal_colour     orange
_exptl_crystal_size_max     0.45
_exptl_crystal_size_mid     0.40
_exptl_crystal_size_min     0.40
_exptl_crystal_density_diffrn     1.513
_exptl_crystal_density_meas     ?
_exptl_crystal_density_method     'not measured'
_exptl_crystal_F_000     1792
_exptl_absorpt_coefficient_mu     1.242
_exptl_absorpt_correction_type     psi-scan
_exptl_absorpt_process_details     '(ABSCALC; McArdle & Daly, 1999)'
_exptl_absorpt_correction_T_min     0.578
_exptl_absorpt_correction_T_max     0.608
_exptl_special_details     ?
_diffrn_ambient_temperature     293(2)
_diffrn_radiation_type     MoK\a
_diffrn_radiation_wavelength     0.71073
_diffrn_radiation_source     'fine-focus sealed tube'
_diffrn_radiation_monochromator     graphite
_diffrn_measurement_device_type     'Enraf--Nonius CAD-4 four-circle'
_diffrn_measurement_method     '\w/2\q'
_diffrn_detector_area_resol_mean     ?
_diffrn_reflns_number     3790
_diffrn_reflns_av_R_equivalents     0.0179
_diffrn_reflns_av_sigmaI/netI     0.0269
_diffrn_reflns_theta_min     1.68
_diffrn_reflns_theta_max     25.48
_diffrn_reflns_theta_full     25.48
_diffrn_measured_fraction_theta_max     1.000
_diffrn_measured_fraction_theta_full     1.000
_diffrn_reflns_limit_h_min     0
_diffrn_reflns_limit_h_max     29
_diffrn_reflns_limit_k_min     -10
_diffrn_reflns_limit_k_max     0
_diffrn_reflns_limit_l_min     -22
_diffrn_reflns_limit_l_max     22
_diffrn_standards_number     3
_diffrn_standards_interval_count     ?
_diffrn_standards_interval_time     60
_diffrn_standards_decay_%     0.2
_refine_special_details     ?
_reflns_number_total     3580
_reflns_number_gt     3089
_reflns_threshold_expression     I>2\s(I)
_refine_ls_structure_factor_coef     Fsqd
_refine_ls_matrix_type     full
_refine_ls_R_factor_all     0.0453
_refine_ls_R_factor_gt     0.0380
_refine_ls_wR_factor_gt     0.1031
_refine_ls_wR_factor_ref     0.1053
_refine_ls_goodness_of_fit_ref     1.077
_refine_ls_restrained_S_all     1.077
_refine_ls_number_reflns     3580
_refine_ls_number_parameters     199
_refine_ls_number_restraints     0
_refine_ls_hydrogen_treatment     constr
_refine_ls_weighting_scheme     calc
_refine_ls_weighting_details
         'calc w=1/[\s^2^(Fo^2^)+(0.0819P)^2^+0.2845P] where P=(Fo^2^+2Fc^2^)/3'
_atom_sites_solution_hydrogens     geom
_atom_sites_solution_primary     direct
_atom_sites_solution_secondary     difmap
_refine_ls_shift/su_max     0.004
_refine_ls_shift/su_mean     0.000
_refine_diff_density_max     1.333
_refine_diff_density_min     -1.561
_refine_ls_extinction_method     none
_refine_ls_extinction_coef     ?
loop_
    _atom_type_symbol
    _atom_type_description
    _atom_type_scat_dispersion_real
    _atom_type_scat_dispersion_imag
    _atom_type_scat_source
    'C' 'C' 0.0033 0.0016
                         'International Tables Vol C Tables 4.2.6.8 and 6.1.1.4'
    'Pd' 'Pd' -0.9988 1.0072
                         'International Tables Vol C Tables 4.2.6.8 and 6.1.1.4'
    'Cl' 'Cl' 0.1484 0.1585
                         'International Tables Vol C Tables 4.2.6.8 and 6.1.1.4'
    'N' 'N' 0.0061 0.0033
                         'International Tables Vol C Tables 4.2.6.8 and 6.1.1.4'
    'H' 'H' 0.0000 0.0000
                         'International Tables Vol C Tables 4.2.6.8 and 6.1.1.4'
_computing_data_collection     'CAD-4 Software (Enraf--Nonius, 1989)'
_computing_cell_refinement     'CAD-4 Software (Enraf--Nonius, 1989)'
_computing_data_reduction     'XCAD (McArdle, 1999)'
_computing_structure_solution     'SHELXS97 (Sheldrick, 2008)'
_computing_structure_refinement     'SHELXL97 (Sheldrick, 2008)'
_computing_molecular_graphics     'ORTEPIII(Burnett & Johnson, 1996)'
_computing_publication_material     'SHELXL97 (Sheldrick, 2008)'
loop_
    _atom_site_type_symbol
    _atom_site_label
    _atom_site_fract_x
    _atom_site_fract_y
    _atom_site_fract_z
    _atom_site_U_iso_or_equiv
    _atom_site_adp_type
    _atom_site_calc_flag
    _atom_site_refinement_flags
    _atom_site_occupancy
    _atom_site_symmetry_multiplicity
    _atom_site_disorder_assembly
    _atom_site_disorder_group
    Pd Pd 0.792743(8) 0.79819(2) 0.934349(11) 0.02593(12) Uani d . 1 1 . .
    Cl Cl1 0.71265(3) 0.92407(9) 0.89218(4) 0.0389(2) Uani d . 1 1 . .
    Cl Cl2 0.83021(3) 1.01710(9) 0.99173(5) 0.0391(2) Uani d . 1 1 . .
    N N1 0.76098(10) 0.5922(3) 0.89652(14) 0.0320(5) Uani d . 1 1 . .
    H H1 0.7308 0.5786 0.9169 0.038 Uiso calc R 1 1 . .
    N N2 0.86249(10) 0.6681(3) 0.96516(14) 0.0296(5) Uani d . 1 1 . .
    H H2 0.8597 0.6456 1.0103 0.035 Uiso calc R 1 1 . .
    C C1 0.74724(15) 0.5713(4) 0.81664(19) 0.0448(8) Uani d . 1 1 . .
    H H1A 0.7770 0.6075 0.7889 0.054 Uiso calc R 1 1 . .
    H H1B 0.7135 0.6253 0.8001 0.054 Uiso calc R 1 1 . .
    C C2 0.74001(19) 0.3971(4) 0.8098(2) 0.0560(10) Uani d . 1 1 . .
    H H2A 0.7043 0.3650 0.8245 0.067 Uiso calc R 1 1 . .
    H H2B 0.7436 0.3629 0.7601 0.067 Uiso calc R 1 1 . .
    C C3 0.78631(16) 0.3348(4) 0.8613(2) 0.0518(10) Uani d . 1 1 . .
    H H3A 0.8189 0.3156 0.8356 0.062 Uiso calc R 1 1 . .
    H H3B 0.7754 0.2388 0.8833 0.062 Uiso calc R 1 1 . .
    C C4 0.79815(12) 0.4599(4) 0.92021(18) 0.0352(7) Uani d . 1 1 . .
    H H4 0.7888 0.4211 0.9678 0.042 Uiso calc R 1 1 . .
    C C5 0.85712(12) 0.5168(3) 0.92571(19) 0.0362(7) Uani d . 1 1 . .
    H H5A 0.8808 0.4409 0.9515 0.043 Uiso calc R 1 1 . .
    H H5B 0.8692 0.5287 0.8770 0.043 Uiso calc R 1 1 . .
    C C6 0.91821(11) 0.7313(3) 0.96309(17) 0.0291(6) Uani d . 1 1 . .
    C C7 0.95576(13) 0.7160(3) 1.02479(18) 0.0327(7) Uani d . 1 1 . .
    C C8 0.93964(13) 0.6498(4) 1.09665(17) 0.0372(7) Uani d . 1 1 . .
    H H8 0.9095 0.5762 1.0852 0.045 Uiso calc R 1 1 . .
    C C9 0.9180(2) 0.7757(5) 1.1435(3) 0.0637(12) Uani d . 1 1 . .
    H H9A 0.9469 0.8491 1.1562 0.096 Uiso calc R 1 1 . .
    H H9B 0.9058 0.7311 1.1873 0.096 Uiso calc R 1 1 . .
    H H9C 0.8876 0.8270 1.1169 0.096 Uiso calc R 1 1 . .
    C C10 0.98669(18) 0.5623(6) 1.1401(2) 0.0643(11) Uani d . 1 1 . .
    H H10A 1.0162 0.6329 1.1544 0.096 Uiso calc R 1 1 . .
    H H10B 1.0002 0.4822 1.1101 0.096 Uiso calc R 1 1 . .
    H H10C 0.9732 0.5173 1.1829 0.096 Uiso calc R 1 1 . .
    C C11 1.00930(14) 0.7704(4) 1.0203(2) 0.0406(8) Uani d . 1 1 . .
    H H11 1.0347 0.7629 1.0610 0.049 Uiso calc R 1 1 . .
    C C12 1.02549(14) 0.8350(5) 0.9571(2) 0.0463(8) Uani d . 1 1 . .
    H H12 1.0616 0.8691 0.9548 0.056 Uiso calc R 1 1 . .
    C C13 0.98797(13) 0.8487(4) 0.8975(2) 0.0410(7) Uani d . 1 1 . .
    H H13 0.9993 0.8927 0.8550 0.049 Uiso calc R 1 1 . .
    C C14 0.93362(13) 0.7992(3) 0.89800(18) 0.0319(7) Uani d . 1 1 . .
    C C15 0.89514(13) 0.8238(4) 0.82901(18) 0.0383(7) Uani d . 1 1 . .
    H H15 0.8582 0.7891 0.8393 0.046 Uiso calc R 1 1 . .
    C C16 0.89141(18) 0.9966(5) 0.8104(3) 0.0623(11) Uani d . 1 1 . .
    H H16A 0.9274 1.0348 0.8020 0.093 Uiso calc R 1 1 . .
    H H16B 0.8776 1.0520 0.8504 0.093 Uiso calc R 1 1 . .
    H H16C 0.8668 1.0113 0.7672 0.093 Uiso calc R 1 1 . .
    C C17 0.91266(18) 0.7291(6) 0.7649(2) 0.0580(11) Uani d . 1 1 . .
    H H17A 0.9496 0.7572 0.7552 0.087 Uiso calc R 1 1 . .
    H H17B 0.8879 0.7492 0.7224 0.087 Uiso calc R 1 1 . .
    H H17C 0.9116 0.6211 0.7768 0.087 Uiso calc R 1 1 . .
loop_
    _atom_site_aniso_label
    _atom_site_aniso_U_11
    _atom_site_aniso_U_22
    _atom_site_aniso_U_33
    _atom_site_aniso_U_12
    _atom_site_aniso_U_13
    _atom_site_aniso_U_23
    Pd 0.02146(17) 0.02124(17) 0.03568(17) 0.00033(7) 0.00598(10) -0.00046(8)
    Cl1 0.0303(4) 0.0360(4) 0.0503(5) 0.0077(3) 0.0037(3) 0.0045(3)
    Cl2 0.0330(4) 0.0265(4) 0.0583(5) -0.0053(3) 0.0064(3) -0.0055(3)
    N1 0.0259(12) 0.0289(13) 0.0417(14) -0.0020(10) 0.0056(10) -0.0027(11)
    N2 0.0253(12) 0.0252(11) 0.0385(14) 0.0003(10) 0.0048(10) 0.0039(11)
    C1 0.054(2) 0.0314(17) 0.0469(19) 0.0011(14) -0.0072(15) -0.0049(14)
    C2 0.077(3) 0.0322(18) 0.057(2) -0.0009(18) -0.0068(19) -0.0135(17)
    C3 0.053(2) 0.0223(15) 0.079(3) -0.0006(15) -0.0031(19) -0.0053(17)
    C4 0.0348(15) 0.0246(15) 0.0461(17) -0.0013(12) 0.0030(13) 0.0054(13)
    C5 0.0317(15) 0.0245(15) 0.0526(19) 0.0015(12) 0.0054(13) -0.0026(13)
    C6 0.0207(13) 0.0271(14) 0.0399(16) 0.0026(11) 0.0048(11) -0.0020(12)
    C7 0.0309(15) 0.0262(15) 0.0409(17) 0.0031(11) 0.0027(13) -0.0018(12)
    C8 0.0385(17) 0.0371(17) 0.0354(16) -0.0002(14) -0.0005(13) 0.0023(14)
    C9 0.075(3) 0.057(3) 0.063(3) 0.006(2) 0.029(2) -0.005(2)
    C10 0.063(3) 0.065(3) 0.064(3) 0.013(2) -0.003(2) 0.016(2)
    C11 0.0279(15) 0.0421(19) 0.050(2) -0.0007(13) -0.0054(14) -0.0020(16)
    C12 0.0281(16) 0.0480(19) 0.064(2) -0.0051(15) 0.0089(15) 0.0036(18)
    C13 0.0302(15) 0.0403(18) 0.054(2) -0.0019(14) 0.0116(14) 0.0073(15)
    C14 0.0289(15) 0.0274(16) 0.0404(17) 0.0013(10) 0.0079(13) -0.0007(12)
    C15 0.0319(16) 0.0445(19) 0.0402(18) 0.0028(13) 0.0133(14) 0.0112(15)
    C16 0.056(2) 0.059(3) 0.071(3) 0.0042(19) 0.003(2) 0.028(2)
    C17 0.048(2) 0.083(3) 0.043(2) 0.006(2) 0.0075(17) -0.004(2)
_geom_special_details
;
All e.s.d.'s (except the e.s.d. in the dihedral angle between two l.s. planes)
are estimated using the full covariance matrix. The cell e.s.d.'s are taken
into account individually in the estimation of e.s.d.'s in distances, angles
and torsion angles; correlations between e.s.d.'s in cell parameters are only
used when they are defined by crystal symmetry. An approximate (isotropic)
treatment of cell e.s.d.'s is used for estimating e.s.d.'s involving l.s.
planes.
;
loop_
    _geom_bond_atom_site_label_1
    _geom_bond_atom_site_label_2
    _geom_bond_site_symmetry_2
    _geom_bond_distance
    _geom_bond_publ_flag
    Pd N1 . 2.040(3) ?
    Pd N2 . 2.072(2) ?
    Pd Cl1 . 2.3055(8) ?
    Pd Cl2 . 2.3160(8) ?
    N1 C1 . 1.487(4) ?
    N1 C4 . 1.500(4) ?
    N1 H1 . 0.8600 ?
    N2 C6 . 1.463(4) ?
    N2 C5 . 1.497(4) ?
    N2 H2 . 0.8600 ?
    C1 C2 . 1.521(5) ?
    C1 H1A . 0.9700 ?
    C1 H1B . 0.9700 ?
    C2 C3 . 1.507(5) ?
    C2 H2A . 0.9700 ?
    C2 H2B . 0.9700 ?
    C3 C4 . 1.539(5) ?
    C3 H3A . 0.9700 ?
    C3 H3B . 0.9700 ?
    C4 C5 . 1.510(4) ?
    C4 H4 . 0.9800 ?
    C5 H5A . 0.9700 ?
    C5 H5B . 0.9700 ?
    C6 C7 . 1.399(4) ?
    C6 C14 . 1.410(4) ?
    C7 C11 . 1.392(5) ?
    C7 C8 . 1.519(5) ?
    C8 C9 . 1.510(5) ?
    C8 C10 . 1.536(5) ?
    C8 H8 . 0.9800 ?
    C9 H9A . 0.9600 ?
    C9 H9B . 0.9600 ?
    C9 H9C . 0.9600 ?
    C10 H10A . 0.9600 ?
    C10 H10B . 0.9600 ?
    C10 H10C . 0.9600 ?
    C11 C12 . 1.375(5) ?
    C11 H11 . 0.9300 ?
    C12 C13 . 1.369(5) ?
    C12 H12 . 0.9300 ?
    C13 C14 . 1.388(4) ?
    C13 H13 . 0.9300 ?
    C14 C15 . 1.524(5) ?
    C15 C17 . 1.524(5) ?
    C15 C16 . 1.535(5) ?
    C15 H15 . 0.9800 ?
    C16 H16A . 0.9600 ?
    C16 H16B . 0.9600 ?
    C16 H16C . 0.9600 ?
    C17 H17A . 0.9600 ?
    C17 H17B . 0.9600 ?
    C17 H17C . 0.9600 ?
loop_
    _geom_angle_atom_site_label_1
    _geom_angle_atom_site_label_2
    _geom_angle_atom_site_label_3
    _geom_angle_site_symmetry_1
    _geom_angle_site_symmetry_3
    _geom_angle
    _geom_angle_publ_flag
    N1 Pd N2 . . 83.98(10) ?
    N1 Pd Cl1 . . 90.83(7) ?
    N2 Pd Cl1 . . 174.45(7) ?
    N1 Pd Cl2 . . 172.72(7) ?
    N2 Pd Cl2 . . 92.27(8) ?
    Cl1 Pd Cl2 . . 93.10(3) ?
    C1 N1 C4 . . 105.8(2) ?
    C1 N1 Pd . . 119.3(2) ?
    C4 N1 Pd . . 111.56(18) ?
    C1 N1 H1 . . 106.5 ?
    C4 N1 H1 . . 106.5 ?
    Pd N1 H1 . . 106.5 ?
    C6 N2 C5 . . 111.0(2) ?
    C6 N2 Pd . . 121.74(19) ?
    C5 N2 Pd . . 107.90(18) ?
    C6 N2 H2 . . 104.9 ?
    C5 N2 H2 . . 104.9 ?
    Pd N2 H2 . . 104.9 ?
    N1 C1 C2 . . 102.5(3) ?
    N1 C1 H1A . . 111.3 ?
    C2 C1 H1A . . 111.3 ?
    N1 C1 H1B . . 111.3 ?
    C2 C1 H1B . . 111.3 ?
    H1A C1 H1B . . 109.2 ?
    C3 C2 C1 . . 103.2(3) ?
    C3 C2 H2A . . 111.1 ?
    C1 C2 H2A . . 111.1 ?
    C3 C2 H2B . . 111.1 ?
    C1 C2 H2B . . 111.1 ?
    H2A C2 H2B . . 109.1 ?
    C2 C3 C4 . . 105.9(3) ?
    C2 C3 H3A . . 110.6 ?
    C4 C3 H3A . . 110.6 ?
    C2 C3 H3B . . 110.6 ?
    C4 C3 H3B . . 110.6 ?
    H3A C3 H3B . . 108.7 ?
    N1 C4 C5 . . 108.3(2) ?
    N1 C4 C3 . . 105.2(3) ?
    C5 C4 C3 . . 113.3(3) ?
    N1 C4 H4 . . 110.0 ?
    C5 C4 H4 . . 110.0 ?
    C3 C4 H4 . . 110.0 ?
    N2 C5 C4 . . 111.2(2) ?
    N2 C5 H5A . . 109.4 ?
    C4 C5 H5A . . 109.4 ?
    N2 C5 H5B . . 109.4 ?
    C4 C5 H5B . . 109.4 ?
    H5A C5 H5B . . 108.0 ?
    C7 C6 C14 . . 121.6(3) ?
    C7 C6 N2 . . 119.0(3) ?
    C14 C6 N2 . . 119.4(3) ?
    C11 C7 C6 . . 117.9(3) ?
    C11 C7 C8 . . 119.3(3) ?
    C6 C7 C8 . . 122.7(3) ?
    C9 C8 C7 . . 110.5(3) ?
    C9 C8 C10 . . 109.8(3) ?
    C7 C8 C10 . . 113.6(3) ?
    C9 C8 H8 . . 107.5 ?
    C7 C8 H8 . . 107.5 ?
    C10 C8 H8 . . 107.5 ?
    C8 C9 H9A . . 109.5 ?
    C8 C9 H9B . . 109.5 ?
    H9A C9 H9B . . 109.5 ?
    C8 C9 H9C . . 109.5 ?
    H9A C9 H9C . . 109.5 ?
    H9B C9 H9C . . 109.5 ?
    C8 C10 H10A . . 109.5 ?
    C8 C10 H10B . . 109.5 ?
    H10A C10 H10B . . 109.5 ?
    C8 C10 H10C . . 109.5 ?
    H10A C10 H10C . . 109.5 ?
    H10B C10 H10C . . 109.5 ?
    C12 C11 C7 . . 121.5(3) ?
    C12 C11 H11 . . 119.3 ?
    C7 C11 H11 . . 119.3 ?
    C13 C12 C11 . . 119.4(3) ?
    C13 C12 H12 . . 120.3 ?
    C11 C12 H12 . . 120.3 ?
    C12 C13 C14 . . 122.5(3) ?
    C12 C13 H13 . . 118.8 ?
    C14 C13 H13 . . 118.8 ?
    C13 C14 C6 . . 117.1(3) ?
    C13 C14 C15 . . 117.9(3) ?
    C6 C14 C15 . . 125.0(3) ?
    C17 C15 C14 . . 112.0(3) ?
    C17 C15 C16 . . 111.6(3) ?
    C14 C15 C16 . . 110.0(3) ?
    C17 C15 H15 . . 107.7 ?
    C14 C15 H15 . . 107.7 ?
    C16 C15 H15 . . 107.7 ?
    C15 C16 H16A . . 109.5 ?
    C15 C16 H16B . . 109.5 ?
    H16A C16 H16B . . 109.5 ?
    C15 C16 H16C . . 109.5 ?
    H16A C16 H16C . . 109.5 ?
    H16B C16 H16C . . 109.5 ?
    C15 C17 H17A . . 109.5 ?
    C15 C17 H17B . . 109.5 ?
    H17A C17 H17B . . 109.5 ?
    C15 C17 H17C . . 109.5 ?
    H17A C17 H17C . . 109.5 ?
    H17B C17 H17C . . 109.5 ?
loop_
    _geom_hbond_atom_site_label_D
    _geom_hbond_atom_site_label_H
    _geom_hbond_atom_site_label_A
    _geom_hbond_site_symmetry_A
    _geom_hbond_distance_DH
    _geom_hbond_distance_HA
    _geom_hbond_distance_DA
    _geom_hbond_angle_DHA
    _geom_hbond_publ_flag
    N1 H1 Cl2 7_667 0.86 2.471 3.283(3) 157.49 y
    N2 H2 Cl1 7_667 0.86 2.681 3.410(3) 143.47 y
