# Supplementary material for: Dichlorido{2,6-diisopropyl-N-[(S)-pyrrolidin-2-ylmeth­yl]aniline-κ2 N,N′}palladium(II)
Source: Acta Crystallogr Sect E Struct Rep Online. 2013 Apr 5;69(Pt 5):m238–9. doi: 10.1107/S1600536813008271 (PMC3647791; doi:10.1107/S1600536813008271)
Supplement: Supplementary file 2 [file e-69-0m238-Isup2.hkl]

# 
# h,k,l, Fc-squared, Fo-squared, sigma(Fo-squared) and status flag 
# 
data_I
_shelx_title '  ayh02b pdcl2 c2/c' 
_shelx_refln_list_code          4 
_shelx_F_calc_maximum      556.47 
_exptl_crystal_F_000      1792.00 
_reflns_d_resolution_high  0.8261 
 
loop_ 
 _symmetry_equiv_pos_as_xyz 
 'x, y, z' 
 '-x, y, -z+1/2' 
 'x+1/2, y+1/2, z' 
 '-x+1/2, y+1/2, -z+1/2' 
 '-x, -y, -z' 
 'x, -y, z-1/2' 
 '-x+1/2, -y+1/2, -z' 
 'x+1/2, -y+1/2, z-1/2' 
 
_cell_length_a    24.2870 
_cell_length_b     8.6534 
_cell_length_c    18.3546 
_cell_angle_alpha  90.000 
_cell_angle_beta   94.851 
_cell_angle_gamma  90.000 
 
_shelx_F_squared_multiplier     1.000 
 
loop_ 
 _refln_index_h 
 _refln_index_k 
 _refln_index_l 
 _refln_F_squared_calc 
 _refln_F_squared_meas 
 _refln_F_squared_sigma 
 _refln_observed_status 
   2   0   0   123563.75   112751.71   1436.88 o 
   4   0   0    89028.31    83085.48   1372.09 o 
   6   0   0     4376.80     4181.26    115.07 o 
   8   0   0    15051.62    15601.26    260.53 o 
  10   0   0    82558.55    74635.97    896.34 o 
  12   0   0    38912.45    36080.67    530.90 o 
  14   0   0    60118.11    58446.06    790.60 o 
  16   0   0    13329.54    13054.69    319.62 o 
  18   0   0       43.37       26.54    106.26 o 
  20   0   0     6837.64     6639.93    186.09 o 
  22   0   0    23220.29    21584.23    497.93 o 
  24   0   0    27690.71    26037.42    577.34 o 
  26   0   0    22312.54    21639.18    550.18 o 
  28   0   0     4016.19     4082.36    139.96 o 
   1   1   0     1009.69     1465.81     42.61 o 
   3   1   0     2607.76     2639.16     76.30 o 
   5   1   0      208.55      307.80     14.62 o 
   7   1   0     1608.39     2129.72     69.87 o 
   9   1   0     6812.09     6679.84    167.43 o 
  11   1   0    15844.40    16951.48    308.84 o 
  13   1   0     1200.83     1176.05     35.97 o 
  15   1   0     5319.05     5356.07    144.31 o 
  17   1   0     2409.46     2746.77     93.51 o 
  19   1   0      382.03      374.98     31.00 o 
  21   1   0     2259.39     2196.48     70.29 o 
  23   1   0        5.11      119.84    124.61 o 
  25   1   0      591.73      668.16     41.68 o 
  27   1   0     1182.51     1195.54     48.93 o 
  29   1   0      810.28      773.91     46.76 o 
   0   2   0    45205.06    56855.02    670.23 o 
   2   2   0     9464.72    13108.49    224.03 o 
   4   2   0    10162.88    11471.21    206.20 o 
   6   2   0    19040.88    19727.90    304.69 o 
   8   2   0    22683.31    23395.05    363.78 o 
  10   2   0    39552.31    39098.95    550.80 o 
  12   2   0    33512.31    33444.11    513.28 o 
  14   2   0    31211.33    31343.73    516.39 o 
  16   2   0     1859.39     1905.58     57.33 o 
  18   2   0     5291.33     5498.41    168.15 o 
  20   2   0     7006.45     7379.62    203.82 o 
  22   2   0     4632.18     4888.82    145.45 o 
  24   2   0     4420.54     4477.04    150.22 o 
  26   2   0      630.98      636.64     42.19 o 
  28   2   0       90.41      118.39     36.18 o 
   1   3   0     5245.63     6729.92    177.49 o 
   3   3   0       45.59       18.35     73.61 o 
   5   3   0    56187.68    63111.37    783.75 o 
   7   3   0    34449.29    34282.39    493.37 o 
   9   3   0    52763.18    54718.67    724.35 o 
  11   3   0     1249.99     1027.48     34.52 o 
  13   3   0     3167.36     3734.96    119.22 o 
  15   3   0    25365.28    25616.52    478.65 o 
  17   3   0    29093.66    28911.29    537.64 o 
  19   3   0    10094.51    10473.79    319.83 o 
  21   3   0     2157.52     2424.56     81.80 o 
  23   3   0     1614.58     1486.23     47.69 o 
  25   3   0      577.52      588.85     39.60 o 
  27   3   0     1445.47     1374.78     50.80 o 
   0   4   0    24164.47    29955.88    480.83 o 
   2   4   0      285.17      260.53     22.50 o 
   4   4   0     9727.79    12149.01    282.40 o 
   6   4   0     4608.83     5432.16    136.02 o 
   8   4   0    12130.64    13284.42    303.45 o 
  10   4   0     4662.98     4782.56    134.05 o 
  12   4   0       29.96       23.33     93.62 o 
  14   4   0      311.15      393.54     26.85 o 
  16   4   0     1773.60     1756.50     51.21 o 
  18   4   0      169.73      200.91     32.14 o 
  20   4   0        5.69       32.55    130.31 o 
  22   4   0      425.83      552.05     38.57 o 
  24   4   0     4247.91     4412.24    154.88 o 
  26   4   0      232.80      204.44     39.81 o 
   1   5   0    12792.23    14510.02    343.57 o 
   3   5   0    42194.47    49730.74    749.96 o 
   5   5   0    63956.20    73423.23    994.52 o 
   7   5   0    46118.21    49573.26    747.88 o 
   9   5   0    16990.47    18572.48    394.05 o 
  11   5   0      173.29      194.90     27.16 o 
  13   5   0     1668.19     1656.98     54.01 o 
  15   5   0     6697.68     6754.07    191.69 o 
  17   5   0     9897.54     9953.88    239.27 o 
  19   5   0    22329.52    21309.61    510.06 o 
  21   5   0    16409.79    15140.24    449.31 o 
  23   5   0      178.76      208.48     39.19 o 
  25   5   0     1101.51     1168.27     49.76 o 
   0   6   0     3363.61     4209.36    128.55 o 
   2   6   0       49.55      124.82    129.38 o 
   4   6   0     7341.87     8288.61    212.01 o 
   6   6   0     9545.37    11216.70    331.96 o 
   8   6   0     1365.96     1523.76     46.65 o 
  10   6   0        0.29       33.69    134.57 o 
  12   6   0      528.96      600.05     36.08 o 
  14   6   0       45.68      119.84    137.68 o 
  16   6   0       31.25       33.59    134.46 o 
  18   6   0      416.25      391.36     37.32 o 
  20   6   0        1.14       35.35    141.20 o 
  22   6   0      429.94      381.82     43.44 o 
  24   6   0       81.71      117.36    164.22 o 
   1   7   0        4.48       35.14    140.68 o 
   3   7   0     3225.73     3701.06    110.62 o 
   5   7   0     4095.99     4614.40    131.77 o 
   7   7   0     9093.09     9628.98    249.74 o 
   9   7   0     3546.94     3527.41    116.42 o 
  11   7   0     1535.37     1474.31     49.55 o 
  13   7   0      892.22      895.93     44.47 o 
  15   7   0    14330.23    13065.47    314.12 o 
  17   7   0     6577.91     6140.34    182.36 o 
  19   7   0     2729.61     2495.47     74.44 o 
  21   7   0      136.13      105.95     40.74 o 
   0   8   0    12363.44    12859.06    313.71 o 
   2   8   0    11226.19    11756.83    299.82 o 
   4   8   0     7255.53     7036.78    241.45 o 
   6   8   0      772.18      710.87     43.33 o 
   8   8   0     1840.09     1858.20     60.85 o 
  10   8   0     9893.04     9576.93    277.11 o 
  12   8   0    18013.01    17224.44    503.95 o 
  14   8   0     8360.21     7727.54    253.37 o 
  16   8   0     1157.38     1057.65     50.28 o 
  18   8   0      194.99       41.78    167.01 o 
   1   9   0      590.77      601.81     54.43 o 
   3   9   0     5226.25     5240.78    164.94 o 
   5   9   0     5423.93     5466.79    187.54 o 
   7   9   0     2245.03     2171.08     70.60 o 
   9   9   0     1022.72      982.70     55.15 o 
  11   9   0      118.94       46.34    185.36 o 
  13   9   0        6.65       10.89     43.54 o 
   0  10   0    10874.26     9800.97    323.76 o 
   2  10   0     9206.90     8805.00    304.69 o 
   4  10   0     1116.39     1024.17     59.40 o 
   6  10   0        2.13       47.27    189.20 o 
   8  10   0     2621.73     2263.97     72.26 o 
 -29   1   1      243.46      284.89     40.95 o 
 -27   1   1      482.16      524.47     41.99 o 
 -25   1   1     6619.72     7066.43    223.41 o 
 -23   1   1     8692.29     8259.79    226.00 o 
 -21   1   1    11308.88    10838.92    342.63 o 
 -19   1   1    10252.77    10291.12    312.15 o 
 -17   1   1     1568.95     1414.28     48.93 o 
 -15   1   1     8351.09     8093.71    236.47 o 
 -13   1   1    52808.18    55446.85    748.30 o 
 -11   1   1    22645.75    20381.33    348.34 o 
  -9   1   1    79317.65    80235.36    941.33 o 
  -7   1   1     6503.56     6591.41    151.57 o 
  -5   1   1    13397.34    15107.89    229.63 o 
  -3   1   1      893.87      923.81     29.24 o 
  -1   1   1   120717.91   148288.11   2052.69 o 
   1   1   1   256747.17   277928.88   3359.98 o 
   3   1   1    14393.08    14813.98    208.59 o 
   5   1   1    24478.73    24685.24    331.75 o 
   7   1   1     2068.38     1779.31     54.43 o 
   9   1   1    16323.82    15950.84    279.50 o 
  11   1   1    26667.28    25081.27    402.76 o 
  13   1   1    65129.73    65516.95    857.57 o 
  15   1   1    24048.92    24305.49    443.61 o 
  17   1   1     4392.51     4349.32    142.55 o 
  19   1   1     1724.34     1688.91     56.71 o 
  21   1   1     6901.70     6607.79    195.52 o 
  23   1   1    14279.34    14014.47    407.84 o 
  25   1   1    13750.66    13959.11    324.80 o 
  27   1   1     7127.31     6821.15    202.99 o 
  29   1   1     2749.29     3106.30     96.21 o 
 -28   2   1     1967.04     2142.36     71.95 o 
 -26   2   1     5306.28     5233.11    166.18 o 
 -24   2   1     2821.66     2841.21     90.82 o 
 -22   2   1     2099.71     1939.79     69.87 o 
 -20   2   1     1620.30     1659.98     46.86 o 
 -18   2   1    12063.05    12525.96    334.86 o 
 -16   2   1    14174.73    14373.49    336.72 o 
 -14   2   1    23846.08    24925.86    440.91 o 
 -12   2   1    25595.29    26239.79    433.76 o 
 -10   2   1    13828.09    14977.27    286.86 o 
  -8   2   1     7288.38     7454.47    178.83 o 
  -6   2   1     3695.53     3440.22     86.15 o 
  -4   2   1    50798.90    58488.88   1398.01 o 
  -2   2   1     1142.56     1378.00     42.40 o 
   0   2   1    49940.98    63278.62   1727.06 o 
   2   2   1     4231.25     5607.68    141.93 o 
   4   2   1        2.59       15.65     62.51 o 
   6   2   1    14979.72    14324.14    248.50 o 
   8   2   1    40002.80    41298.23    553.09 o 
  10   2   1    16255.30    16379.62    306.76 o 
  12   2   1     1954.16     1701.04     54.12 o 
  14   2   1       76.06      161.62     21.98 o 
  16   2   1     1730.27     1579.64     48.73 o 
  18   2   1     2357.65     2399.47     73.30 o 
  20   2   1     7381.04     7834.95    207.76 o 
  22   2   1     2884.23     3005.63    107.40 o 
  24   2   1        0.60       32.35    129.49 o 
  26   2   1       10.05       33.28    133.22 o 
  28   2   1       23.16      102.84    141.30 o 
 -27   3   1       42.39       38.88    155.40 o 
 -25   3   1     1581.74     1618.72     50.90 o 
 -23   3   1     9684.17     9740.42    254.62 o 
 -21   3   1     6192.25     6476.54    200.71 o 
 -19   3   1    12680.92    13458.28    361.71 o 
 -17   3   1     3886.08     4058.41    119.74 o 
 -15   3   1     1896.49     1879.56     60.75 o 
 -13   3   1     2560.67     3005.32     93.20 o 
 -11   3   1     4232.00     4286.70    121.09 o 
  -9   3   1    49218.41    52750.27    706.31 o 
  -7   3   1    35872.32    39034.99    546.87 o 
  -5   3   1    10543.63    10963.64    235.64 o 
  -3   3   1     9283.71    12864.97    256.59 o 
  -1   3   1     2438.14     3232.98     97.45 o 
   1   3   1    35582.10    43866.27    588.13 o 
   3   3   1     3489.56     4067.95    106.57 o 
   5   3   1     7368.12     7880.98    190.75 o 
   7   3   1     1342.64     1457.51     51.21 o 
   9   3   1     8370.09     9219.48    230.46 o 
  11   3   1     2787.92     3045.65     86.46 o 
  13   3   1     9842.09    10125.67    269.86 o 
  15   3   1     7140.35     7331.52    179.25 o 
  17   3   1     7525.97     7521.34    195.94 o 
  19   3   1      555.50      569.36     36.08 o 
  21   3   1      757.88      774.11     38.77 o 
  23   3   1     2709.72     3025.54    100.87 o 
  25   3   1     1249.50     1203.52     47.79 o 
  27   3   1     1044.10     1055.06     46.65 o 
 -26   4   1     4131.50     4164.37    137.99 o 
 -24   4   1      236.91      270.17     37.32 o 
 -22   4   1      202.32      198.12     34.52 o 
 -20   4   1    10215.77     9639.14    242.07 o 
 -18   4   1    13834.73    13341.23    366.68 o 
 -16   4   1    10526.63    11060.78    314.43 o 
 -14   4   1     4157.31     4738.29    150.01 o 
 -12   4   1     1948.12     1719.18     56.50 o 
 -10   4   1     2848.81     2982.72     92.06 o 
  -8   4   1    37991.25    40674.96    608.65 o 
  -6   4   1    68103.22    74827.97    958.34 o 
  -4   4   1    85106.32    89527.66    171.42 o 
  -2   4   1    45614.40    53089.48    728.19 o 
   0   4   1    10028.26    12539.99    199.18 o 
   2   4   1     6166.85     7169.27    216.36 o 
   4   4   1    49125.29    56960.45    769.97 o 
   6   4   1    49157.49    49972.29    693.77 o 
   8   4   1    57244.62    59914.46    808.43 o 
  10   4   1     8139.09     8375.59    239.07 o 
  12   4   1     1540.98     1498.77     45.51 o 
  14   4   1     1631.73     1678.44     47.59 o 
  16   4   1    13147.64    12845.06    349.58 o 
  18   4   1    15586.78    15539.17    398.93 o 
  20   4   1    28867.47    28172.12    594.35 o 
  22   4   1    10512.40     9950.67    267.78 o 
  24   4   1      296.90      344.19     38.98 o 
  26   4   1      548.40      519.39     44.58 o 
 -25   5   1      118.60      113.73     39.50 o 
 -23   5   1      584.81      514.93     42.30 o 
 -21   5   1      390.99      425.16     38.25 o 
 -19   5   1      222.09      256.48     33.49 o 
 -17   5   1      553.68      600.36     33.07 o 
 -15   5   1     1778.45     1896.25     61.68 o 
 -13   5   1     1184.74     1101.09     37.43 o 
 -11   5   1     1417.53     1411.28     42.61 o 
  -9   5   1      452.94      447.96     29.34 o 
  -7   5   1      801.96      978.97     39.91 o 
  -5   5   1    12334.69    14261.21    344.19 o 
  -3   5   1     1001.04     1119.03     40.43 o 
  -1   5   1     1516.75     1855.82     60.85 o 
   1   5   1       92.05      146.28     26.44 o 
   3   5   1     1280.09     1464.15     49.55 o 
   5   5   1     1477.00     1734.94     52.15 o 
   7   5   1     1536.75     1746.34     54.74 o 
   9   5   1     2522.32     2560.99     87.19 o 
  11   5   1      661.48      589.16     30.48 o 
  13   5   1     1023.00     1060.35     36.80 o 
  15   5   1     2132.20     2033.41     64.28 o 
  17   5   1       94.49      134.36     29.86 o 
  19   5   1     1069.07     1075.48     43.13 o 
  21   5   1        5.18      133.42     38.57 o 
  23   5   1      769.02      784.27     46.96 o 
  25   5   1        2.16       36.18    144.52 o 
 -24   6   1     5423.68     5581.65    164.94 o 
 -22   6   1     1336.24     1356.43     52.46 o 
 -20   6   1     2120.65     2082.75     68.01 o 
 -18   6   1    12015.38    10958.46    273.90 o 
 -16   6   1    20856.51    20101.73    491.71 o 
 -14   6   1    23255.32    23066.62    521.67 o 
 -12   6   1     6212.82     5752.50    186.19 o 
 -10   6   1       19.75       31.31    125.23 o 
  -8   6   1    14314.57    15346.03    396.13 o 
  -6   6   1    18863.19    21251.13    465.28 o 
  -4   6   1    23365.86    26072.67    526.55 o 
  -2   6   1    14170.49    16573.29    397.27 o 
   0   6   1     4398.81     4989.85    108.29 o 
   2   6   1      148.50      176.97     32.24 o 
   4   6   1     6220.63     7011.80    201.74 o 
   6   6   1    24793.61    26168.57    528.72 o 
   8   6   1    44580.12    46604.85    766.54 o 
  10   6   1    16560.44    16832.88    421.53 o 
  12   6   1     7517.55     7384.91    201.85 o 
  14   6   1     2859.16     2803.68     85.01 o 
  16   6   1     8315.53     7708.78    223.93 o 
  18   6   1     8651.96     7789.54    233.99 o 
  20   6   1     8353.13     8008.49    240.41 o 
  22   6   1     2189.76     2115.00     73.40 o 
 -21   7   1     3575.60     3227.70     98.28 o 
 -19   7   1     3078.06     2771.34     94.65 o 
 -17   7   1     1666.85     1577.05     52.46 o 
 -15   7   1      139.50      142.65    168.78 o 
 -13   7   1     4323.45     4327.34    132.80 o 
 -11   7   1     4102.58     4078.42    131.77 o 
  -9   7   1      865.79      926.30     42.09 o 
  -7   7   1        3.31       36.70    146.80 o 
  -5   7   1        4.91       31.31     36.39 o 
  -3   7   1        1.36       39.29    156.96 o 
  -1   7   1      290.24      438.01     38.98 o 
   1   7   1     2443.18     2574.67     70.39 o 
   3   7   1     1584.94     1742.30     66.35 o 
   5   7   1      764.90      861.71     42.09 o 
   7   7   1      494.18      431.17     40.85 o 
   9   7   1       20.88       40.54    162.35 o 
  11   7   1     4195.70     4284.73    134.77 o 
  13   7   1    10508.61    10221.35    270.48 o 
  15   7   1     4203.14     3971.12    134.36 o 
  17   7   1      267.73      289.24     40.43 o 
  19   7   1        2.08       35.25    140.99 o 
  21   7   1     1027.74      931.07     49.24 o 
 -18   8   1      994.34     1020.64     50.90 o 
 -16   8   1     2190.30     2223.23     79.10 o 
 -14   8   1     3692.98     3489.57    105.33 o 
 -12   8   1     1668.64     1709.85     57.33 o 
 -10   8   1      878.52      792.77     46.55 o 
  -8   8   1      190.97       40.54    162.14 o 
  -6   8   1      580.86      644.11     43.02 o 
  -4   8   1     7655.64     7223.29    240.52 o 
  -2   8   1    10917.46    10530.71    284.06 o 
   0   8   1      592.47      575.04     31.19 o 
   2   8   1      456.29      481.55     43.02 o 
   4   8   1     4273.14     4577.91    143.27 o 
   6   8   1     2543.33     2563.99     84.49 o 
   8   8   1      769.49      888.25     44.58 o 
  10   8   1       86.47       42.82    171.16 o 
  12   8   1     1924.19     1801.29     58.89 o 
  14   8   1        5.39       41.16    164.63 o 
  16   8   1      404.74      428.16     42.92 o 
  18   8   1      882.67      788.42     47.27 o 
 -15   9   1      593.20      535.25     48.21 o 
 -13   9   1     2914.30     2491.63     70.39 o 
 -11   9   1     7187.09     6767.86    214.39 o 
  -9   9   1     8475.95     7634.34    271.20 o 
  -7   9   1     7852.65     7314.10    222.69 o 
  -5   9   1       32.47       46.86    187.44 o 
  -3   9   1     4735.63     4842.17    146.90 o 
  -1   9   1    17152.56    16687.01    387.94 o 
   1   9   1    22879.24    23729.50    629.59 o 
   3   9   1    13293.69    12874.09    346.88 o 
   5   9   1     1994.49     1908.38     64.17 o 
   7   9   1      190.40      249.64     45.93 o 
   9   9   1     4857.86     4493.00    142.96 o 
  11   9   1     5890.21     5776.66    174.06 o 
  13   9   1     5816.73     5048.99    150.43 o 
  -8  10   1     1915.54     1690.36     68.94 o 
  -6  10   1      366.42      474.40     52.77 o 
  -4  10   1      143.34       51.01    204.13 o 
  -2  10   1      162.52      237.93     51.73 o 
   0  10   1      269.28      138.96     53.91 o 
   2  10   1      199.28      207.86     53.91 o 
   4  10   1       18.45       45.72    182.98 o 
   6  10   1      248.53      250.99     51.32 o 
   8  10   1      917.77      880.58     57.23 o 
 -28   0   2     1683.68     1581.30     54.84 o 
 -26   0   2      980.93     1025.62     45.93 o 
 -24   0   2     6605.77     6896.31    213.36 o 
 -22   0   2     4325.89     4407.79    139.02 o 
 -20   0   2     6273.76     6091.20    178.31 o 
 -18   0   2     5578.85     5715.70    164.11 o 
 -16   0   2     2697.70     3132.32     97.04 o 
 -14   0   2     5307.32     5947.20    143.79 o 
 -12   0   2    15759.19    15177.46    297.43 o 
 -10   0   2    29007.29    24804.77    382.24 o 
  -8   0   2   119177.88   117831.59   2222.71 o 
  -6   0   2   115329.23   115208.71   1983.23 o 
  -4   0   2    17509.28    15891.44    222.06 o 
  -2   0   2     6554.67     5096.89     93.82 o 
   0   0   2   232080.02   176913.70   2054.76 o 
   2   0   2   147192.88   124482.10   1823.58 o 
   4   0   2   116499.60   105330.92   1773.81 o 
   6   0   2    33830.70    31607.88    416.65 o 
   8   0   2     2608.48     2396.25     76.61 o 
  10   0   2      568.73      513.38     18.45 o 
  12   0   2    30922.16    29367.55    467.97 o 
  14   0   2    51334.86    47658.14    686.82 o 
  16   0   2    30311.68    30093.97    523.23 o 
  18   0   2     7927.08     7917.37    196.66 o 
  20   0   2      870.66      872.60     36.28 o 
  22   0   2     7257.26     7329.24    213.04 o 
  24   0   2    19910.68    20139.26    510.06 o 
  26   0   2    17855.81    18057.13    513.28 o 
  28   0   2     7305.32     7535.13    254.10 o 
 -29   1   2     1947.79     2028.84     62.93 o 
 -27   1   2     4892.41     4967.71    167.64 o 
 -25   1   2     3483.31     3451.52    110.41 o 
 -23   1   2        4.98       31.31    125.03 o 
 -21   1   2      481.02      513.69     32.55 o 
 -19   1   2     5234.56     5266.91    160.28 o 
 -17   1   2     2257.28     2215.35     77.03 o 
 -15   1   2     1365.20     1465.70     50.80 o 
 -13   1   2     5066.92     5030.12    128.86 o 
 -11   1   2    55499.76    56207.70    727.25 o 
  -9   1   2    47228.26    48825.80    624.41 o 
  -7   1   2     8503.31     8958.95    182.05 o 
  -5   1   2    32356.13    34738.44    435.73 o 
  -3   1   2      802.51      645.25     19.90 o 
  -1   1   2     2022.39     2878.95     86.25 o 
   1   1   2      249.36      298.88     14.10 o 
   3   1   2     7136.09     7890.83    146.07 o 
   5   1   2    16544.30    16367.50    253.16 o 
   7   1   2     5838.46     5535.83    144.21 o 
   9   1   2     1413.76     1335.49     46.24 o 
  11   1   2     2445.28     2354.89     84.91 o 
  13   1   2     5530.84     4877.42    132.28 o 
  15   1   2    11628.41    11211.62    283.96 o 
  17   1   2     3556.01     3510.93    108.23 o 
  19   1   2      382.57      376.02     30.79 o 
  21   1   2    11282.05    11924.15    355.38 o 
  23   1   2     3839.62     3936.91    126.17 o 
  25   1   2     1308.44     1461.66     49.14 o 
  27   1   2       26.80       39.08    156.44 o 
 -28   2   2      982.11      976.06     47.48 o 
 -26   2   2      281.20      441.74     38.67 o 
 -24   2   2     2873.95     2590.95     86.67 o 
 -22   2   2    11708.97    11831.78    368.65 o 
 -20   2   2    34566.83    32084.15    607.20 o 
 -18   2   2    24523.46    24559.80    486.42 o 
 -16   2   2    15406.81    15786.11    357.04 o 
 -14   2   2     4467.74     4685.21    134.25 o 
 -12   2   2    30858.43    30536.54    481.45 o 
 -10   2   2    47376.25    45838.61    621.40 o 
  -8   2   2    31141.72    32951.98    466.73 o 
  -6   2   2    36012.79    37074.56    491.19 o 
  -4   2   2       18.84       67.49     16.38 o 
  -2   2   2     7584.23     9819.52    196.25 o 
   0   2   2    21085.52    24660.55   1709.54 o 
   2   2   2     4193.46     4778.20    135.19 o 
   4   2   2   124961.65   126539.97   2228.93 o 
   6   2   2   101456.01   103160.77   2096.54 o 
   8   2   2    34533.67    35353.00    496.90 o 
  10   2   2      122.38      141.10     18.76 o 
  12   2   2    29317.68    28022.42    461.34 o 
  14   2   2    27329.11    27624.84    481.35 o 
  16   2   2    17884.87    18854.46    399.34 o 
  18   2   2     2153.74     2209.02     70.08 o 
  20   2   2     1115.40     1205.90     40.33 o 
  22   2   2      139.50      219.89     32.55 o 
  24   2   2      838.41     1076.83     42.51 o 
  26   2   2     2076.76     2045.74     71.74 o 
  28   2   2     3615.58     3702.93    120.67 o 
 -27   3   2     2473.16     2610.96     72.05 o 
 -25   3   2     4651.97     4830.87    163.59 o 
 -23   3   2     6497.74     6431.55    207.96 o 
 -21   3   2     4443.40     4098.95    121.92 o 
 -19   3   2     1256.13     1173.87     40.74 o 
 -17   3   2    14795.57    14280.70    354.24 o 
 -15   3   2    27473.35    27073.82    493.27 o 
 -13   3   2    31273.72    31848.71    529.14 o 
 -11   3   2     4405.91     4793.03    127.10 o 
  -9   3   2     6172.73     6593.28    191.27 o 
  -7   3   2     8416.36     8342.62    208.48 o 
  -5   3   2    26702.94    30578.11    458.85 o 
  -3   3   2     3285.63     3470.39     98.80 o 
  -1   3   2    21055.56    26196.97    405.15 o 
   1   3   2    11494.18    14120.01    276.28 o 
   3   3   2     3033.98     3459.40     99.01 o 
   5   3   2     8620.66     9233.57    207.55 o 
   7   3   2    45333.53    44360.26    602.23 o 
   9   3   2    75678.84    78627.20    975.96 o 
  11   3   2    15279.42    14682.84    315.99 o 
  13   3   2     4675.20     4727.82    140.89 o 
  15   3   2     4703.87     4549.61    150.53 o 
  17   3   2    16589.04    16255.12    388.35 o 
  19   3   2    10115.22     9840.88    238.24 o 
  21   3   2    13940.37    14847.68    411.78 o 
  23   3   2      307.26      419.87     34.94 o 
  25   3   2      654.12      797.33     41.47 o 
  27   3   2       18.40      113.31    140.58 o 
 -26   4   2      252.75      284.27     40.12 o 
 -24   4   2     2753.77     2532.48     73.81 o 
 -22   4   2     1711.92     1752.04     61.58 o 
 -20   4   2     2297.84     2273.09     64.28 o 
 -18   4   2      541.00      543.44     33.59 o 
 -16   4   2      974.26     1039.72     35.77 o 
 -14   4   2     1655.04     1587.31     52.46 o 
 -12   4   2        7.77       82.73     85.94 o 
 -10   4   2     1111.46     1217.41     34.63 o 
  -8   4   2    15441.47    17705.37    355.49 o 
  -6   4   2    22169.85    25180.17    438.94 o 
  -4   4   2      632.38      771.00     26.54 o 
  -2   4   2      164.42      202.16     21.77 o 
   0   4   2    20709.45    26111.39    448.27 o 
   2   4   2    33936.65    42165.65    622.75 o 
   4   4   2    12659.93    15043.72    319.62 o 
   6   4   2       32.99       31.62     20.22 o 
   8   4   2       81.01       21.46     85.74 o 
  10   4   2        2.58       65.21     88.64 o 
  12   4   2      832.93      759.29     29.03 o 
  14   4   2     3214.58     3371.39    110.62 o 
  16   4   2     4694.46     5072.73    162.25 o 
  18   4   2     5888.44     5979.54    187.75 o 
  20   4   2     1556.69     1705.49     52.15 o 
  22   4   2       13.17      102.74    140.79 o 
  24   4   2     3759.27     3988.02    121.19 o 
  26   4   2      911.45      893.33     46.76 o 
 -25   5   2     4684.61     4749.49    134.98 o 
 -23   5   2     1946.85     2021.79     58.37 o 
 -21   5   2       52.21      101.81     33.49 o 
 -19   5   2     3200.04     2962.51     88.22 o 
 -17   5   2     4200.24     3857.91    129.28 o 
 -15   5   2     1878.14     1969.44     67.18 o 
 -13   5   2     3992.59     4266.27    128.03 o 
 -11   5   2     7669.88     8018.24    194.38 o 
  -9   5   2       71.07       77.34     26.44 o 
  -7   5   2    14131.27    15172.79    356.01 o 
  -5   5   2    76097.20    87844.19   1145.36 o 
  -3   5   2    54945.34    63970.49    901.11 o 
  -1   5   2    34281.02    40327.77    643.49 o 
   1   5   2     9630.77    11397.81    306.87 o 
   3   5   2     1826.17     2039.32     59.51 o 
   5   5   2    18856.85    20961.06    433.66 o 
   7   5   2    16701.74    17078.27    375.39 o 
   9   5   2    12989.52    13266.28    331.54 o 
  11   5   2     2733.97     2599.35     88.22 o 
  13   5   2     1980.39     2102.55     62.10 o 
  15   5   2     1185.23     1076.00     41.47 o 
  17   5   2     2684.48     2660.41     89.47 o 
  19   5   2    10019.13     9658.42    251.92 o 
  21   5   2    22531.40    22163.75    547.90 o 
  23   5   2     5888.40     5679.42    178.73 o 
  25   5   2       67.06       92.06    155.30 o 
 -24   6   2     1777.10     1927.04     61.68 o 
 -22   6   2     1419.98     1269.45     52.87 o 
 -20   6   2     2052.53     1956.38     55.88 o 
 -18   6   2     3729.17     3376.36    106.47 o 
 -16   6   2     2256.49     2080.06     63.34 o 
 -14   6   2      290.18      339.21     35.97 o 
 -12   6   2      230.32      307.28     34.63 o 
 -10   6   2      684.78      641.21     37.94 o 
  -8   6   2     8042.25     8618.18    219.58 o 
  -6   6   2    12376.99    13226.37    370.94 o 
  -4   6   2     8472.84     9768.41    235.02 o 
  -2   6   2      610.14      685.99     35.87 o 
   0   6   2     6946.52     7813.85    144.26 o 
   2   6   2    15259.75    17739.69    422.56 o 
   4   6   2     4855.91     5533.55    181.32 o 
   6   6   2       17.32       32.66    130.31 o 
   8   6   2     2441.50     2429.02     73.92 o 
  10   6   2     7175.39     6988.99    201.12 o 
  12   6   2      145.17      181.22     33.59 o 
  14   6   2      264.47      219.58     34.00 o 
  16   6   2     3063.88     2853.55     83.25 o 
  18   6   2     2637.56     2605.15     89.26 o 
  20   6   2     3445.72     3263.98     96.41 o 
  22   6   2       52.92      100.77     39.81 o 
 -21   7   2     1295.25     1200.10     54.53 o 
 -19   7   2     1044.03     1057.76     50.38 o 
 -17   7   2    10100.18     9475.65    269.96 o 
 -15   7   2    30044.10    28354.89    634.57 o 
 -13   7   2    24313.09    23094.51    547.80 o 
 -11   7   2     9433.26     9114.97    250.57 o 
  -9   7   2       50.57      112.07     33.69 o 
  -7   7   2      215.02      325.32     35.56 o 
  -5   7   2     4639.70     5010.94    155.71 o 
  -3   7   2    16449.52    18305.11    467.56 o 
  -1   7   2    15801.36    17522.19    459.99 o 
   1   7   2    12227.29    13636.70    404.11 o 
   3   7   2     2668.61     2827.01     89.36 o 
   5   7   2     1007.86     1192.43     46.96 o 
   7   7   2    13007.29    13521.10    409.92 o 
   9   7   2    24819.57    25491.49    571.33 o 
  11   7   2    19898.01    19215.24    495.13 o 
  13   7   2     9698.05     9356.01    253.89 o 
  15   7   2        4.34       39.08    156.13 o 
  17   7   2     1215.13     1224.87     48.00 o 
  19   7   2     3996.98     3509.37    108.34 o 
  21   7   2     2459.99     2230.38     66.35 o 
 -18   8   2     3380.83     3076.86     94.96 o 
 -16   8   2      422.09      448.07     45.30 o 
 -14   8   2      143.63      159.14     43.13 o 
 -12   8   2     7780.02     7723.60    251.82 o 
 -10   8   2     4872.78     4696.61    166.70 o 
  -8   8   2     5803.95     5369.54    177.38 o 
  -6   8   2     1031.67     1097.77     46.34 o 
  -4   8   2        5.93      129.38    156.34 o 
  -2   8   2      435.53      519.29     44.68 o 
   0   8   2     2278.53     2412.48     58.72 o 
   2   8   2     6843.06     7316.28    244.35 o 
   4   8   2     6855.65     7266.62    243.83 o 
   6   8   2     5808.49     5784.54    179.45 o 
   8   8   2      544.65      595.07     43.96 o 
  10   8   2     3353.17     3455.77    109.58 o 
  12   8   2     9376.69     8944.95    270.06 o 
  14   8   2    10302.91    10060.66    288.93 o 
  16   8   2     3061.45     2958.05    104.29 o 
  18   8   2      322.26      291.32     42.61 o 
 -13   9   2      980.48      898.62     53.29 o 
 -11   9   2     1616.62     1482.08     61.06 o 
  -9   9   2      138.81      184.33     46.76 o 
  -7   9   2       90.24      179.77     48.52 o 
  -5   9   2     1435.35     1409.72     58.06 o 
  -3   9   2     5696.86     5413.40    169.29 o 
  -1   9   2     1481.20     1428.59     58.16 o 
   1   9   2      186.70      171.16     48.83 o 
   3   9   2      642.05      640.90     51.94 o 
   5   9   2     1853.92     1927.04     60.96 o 
   7   9   2     1006.18      965.59     53.70 o 
   9   9   2     1024.78      995.35     55.46 o 
  11   9   2      793.30      891.47     52.15 o 
  13   9   2     1026.87      903.81     52.87 o 
  -8  10   2     8635.18     7899.85    247.15 o 
  -6  10   2     5634.59     5307.96    150.22 o 
  -4  10   2      483.01      443.40     51.94 o 
  -2  10   2      427.02      410.02     51.32 o 
   0  10   2     4429.02     3959.34     80.48 o 
   2  10   2     9662.24     9320.24    318.89 o 
   4  10   2     4303.52     4333.35    137.36 o 
   6  10   2     2041.69     1941.03     68.53 o 
   8  10   2       23.45       12.13     48.52 o 
 -29   1   3     6383.27     6960.27    202.57 o 
 -27   1   3     4533.77     4398.46    137.78 o 
 -25   1   3      122.89      190.13     34.42 o 
 -23   1   3      651.21      614.67     34.73 o 
 -21   1   3     4956.57     5147.17    168.05 o 
 -19   1   3    18906.80    18298.37    415.00 o 
 -17   1   3    16236.63    16048.19    361.40 o 
 -15   1   3    15844.70    16265.90    345.02 o 
 -13   1   3     6622.85     7934.57    218.44 o 
 -11   1   3     7189.23     6800.52    184.53 o 
  -9   1   3    28033.54    27416.77    406.60 o 
  -7   1   3    31209.32    31093.57    423.91 o 
  -5   1   3    74968.71    79361.20   1615.09 o 
  -3   1   3     1084.01     1085.54     35.66 o 
  -1   1   3      587.12      490.78     16.38 o 
   1   1   3    15363.72    13192.88    217.09 o 
   3   1   3    79619.44    68523.41   1446.52 o 
   5   1   3    43617.77    37506.88    484.04 o 
   7   1   3    10907.29     9433.87    199.36 o 
   9   1   3     5965.41     5461.60    160.07 o 
  11   1   3       70.46       73.92     17.94 o 
  13   1   3    26921.92    24995.74    438.74 o 
  15   1   3    23423.36    22799.77    439.25 o 
  17   1   3    21985.64    22312.31    451.18 o 
  19   1   3      679.58      701.85     35.25 o 
  21   1   3     4137.57     3915.35    118.60 o 
  23   1   3     2866.95     3065.45    101.49 o 
  25   1   3     4339.43     4469.99    127.10 o 
  27   1   3     5266.73     5452.38    175.20 o 
 -28   2   3     1674.60     1751.01     56.40 o 
 -26   2   3     8801.73     9673.35    264.26 o 
 -24   2   3     7515.99     8007.35    232.95 o 
 -22   2   3     8517.69     8184.53    226.42 o 
 -20   2   3      389.63      527.69     34.73 o 
 -18   2   3     3082.04     3143.83     87.71 o 
 -16   2   3    10339.81    10271.32    280.43 o 
 -14   2   3    33977.66    34833.51    558.48 o 
 -12   2   3    26320.25    24751.38    422.87 o 
 -10   2   3    29251.92    30744.61    468.28 o 
  -8   2   3     4238.51     4659.40    146.38 o 
  -6   2   3     4658.79     4820.29    142.13 o 
  -4   2   3    65966.30    78868.66   1773.30 o 
  -2   2   3      736.07      748.61     23.33 o 
   0   2   3   100474.48   114779.59  12322.35 o 
   2   2   3    20353.81    20478.47    301.99 o 
   4   2   3     6063.93     6116.60    153.85 o 
   6   2   3    11426.33    11180.41    223.31 o 
   8   2   3    65999.13    68537.52    847.30 o 
  10   2   3    50683.71    49049.41    670.75 o 
  12   2   3    37622.68    38470.08    582.42 o 
  14   2   3    15439.22    15937.47    349.16 o 
  16   2   3     1248.87     1287.39     39.40 o 
  18   2   3      181.01       82.11    117.25 o 
  20   2   3     5202.43     5117.52    174.06 o 
  22   2   3    10032.91    10635.62    257.42 o 
  24   2   3     3284.49     3393.88    111.34 o 
  26   2   3     2256.92     2353.02     80.24 o 
  28   2   3      164.34      255.86     41.36 o 
 -27   3   3      422.25      405.67     40.54 o 
 -25   3   3     1066.66     1006.75     46.55 o 
 -23   3   3     5083.76     4981.92    157.68 o 
 -21   3   3    13355.95    13925.21    402.24 o 
 -19   3   3    16615.95    17033.58    420.80 o 
 -17   3   3    10087.49    10074.04    307.18 o 
 -15   3   3    10352.20    11012.78    292.87 o 
 -13   3   3        9.05       23.22     92.89 o 
 -11   3   3     7642.08     7966.19    224.45 o 
  -9   3   3    24778.22    26359.84    435.63 o 
  -7   3   3    79108.35    86762.23    163.88 o 
  -5   3   3    32048.37    37009.15    532.66 o 
  -3   3   3     8735.59    10775.06    236.99 o 
  -1   3   3     6975.80     8351.33    205.06 o 
   1   3   3    34650.18    42939.34    587.40 o 
   3   3   3    72955.56    82434.12    989.96 o 
   5   3   3    63882.43    63477.12    790.60 o 
   7   3   3    31163.40    31947.41    480.10 o 
   9   3   3     7611.64     7557.21    210.87 o 
  11   3   3       75.21       52.56     92.06 o 
  13   3   3     7042.62     7559.60    179.04 o 
  15   3   3    18677.27    19356.86    410.54 o 
  17   3   3    20803.40    21474.34    462.06 o 
  19   3   3    11802.91    13136.90    370.00 o 
  21   3   3     6558.00     6594.00    210.87 o 
  23   3   3      340.65      441.43     35.46 o 
  25   3   3     2634.04     3009.47     99.11 o 
  27   3   3     3762.17     3869.53    138.92 o 
 -26   4   3     5285.81     5270.54    173.34 o 
 -24   4   3     5538.54     5569.52    173.75 o 
 -22   4   3     5122.90     4763.17    138.30 o 
 -20   4   3     1574.24     1543.15     49.87 o 
 -18   4   3      104.39      109.48     29.34 o 
 -16   4   3      461.73      487.05     31.62 o 
 -14   4   3    11849.05    11891.50    320.86 o 
 -12   4   3    14934.86    15831.41    356.63 o 
 -10   4   3    20868.03    22288.67    423.91 o 
  -8   4   3     7292.08     7361.69    230.15 o 
  -6   4   3      724.85      967.04     35.66 o 
  -4   4   3    37121.02    43589.16    638.93 o 
  -2   4   3     4789.53     4772.92    131.56 o 
   0   4   3    39094.90    46307.23   2028.38 o 
   2   4   3    21269.47    26147.31    456.36 o 
   4   4   3        0.51       20.84     83.46 o 
   6   4   3      293.71      238.65     20.84 o 
   8   4   3    11147.05    11302.54    272.03 o 
  10   4   3      955.91      797.85     27.78 o 
  12   4   3     8447.13     8980.10    262.39 o 
  14   4   3     1818.10     1772.26     53.49 o 
  16   4   3      469.64      505.40     34.42 o 
  18   4   3     1516.37     1574.87     45.10 o 
  20   4   3     5801.20     5961.51    199.15 o 
  22   4   3    10409.88    10720.63    274.52 o 
  24   4   3     1715.38     1757.33     61.06 o 
  26   4   3      478.75      473.67     44.58 o 
 -25   5   3     1317.48     1357.99     53.81 o 
 -23   5   3      347.64      309.04     41.57 o 
 -21   5   3      110.62      188.99     33.69 o 
 -19   5   3      122.95      121.71    130.11 o 
 -17   5   3      482.20      469.53     33.17 o 
 -15   5   3      129.41      185.16     30.48 o 
 -13   5   3      134.49      202.99     31.93 o 
 -11   5   3      341.51      421.94     31.52 o 
  -9   5   3     1356.92     1527.91     41.88 o 
  -7   5   3       81.20      198.53     30.58 o 
  -5   5   3     6937.94     8736.99    271.72 o 
  -3   5   3     2028.99     2545.33     77.96 o 
  -1   5   3      922.31     1282.52     42.71 o 
   1   5   3    13163.75    15115.15    359.12 o 
   3   5   3     2806.24     3436.28    112.79 o 
   5   5   3     1133.57     1353.63     45.51 o 
   7   5   3      310.60      288.62     27.47 o 
   9   5   3     2833.63     2891.39     89.16 o 
  11   5   3        6.59       29.13    116.42 o 
  13   5   3        3.18      107.71    107.71 o 
  15   5   3      156.63      138.92     31.10 o 
  17   5   3      331.47      361.29     32.97 o 
  19   5   3      963.31      974.72     41.68 o 
  21   5   3      370.37      452.63     41.68 o 
  23   5   3      164.19      218.02     41.16 o 
  25   5   3      384.44      396.75     45.10 o 
 -24   6   3     8599.12     8320.23    268.82 o 
 -22   6   3     8346.82     7630.61    257.21 o 
 -20   6   3     1177.52     1164.75     49.24 o 
 -18   6   3     1383.76     1414.59     47.38 o 
 -16   6   3    13417.60    13433.60    403.38 o 
 -14   6   3    21622.27    21835.11    506.33 o 
 -12   6   3    25452.71    24917.98    533.60 o 
 -10   6   3     5691.00     6108.51    192.31 o 
  -8   6   3     1182.57     1267.07     53.70 o 
  -6   6   3     3773.14     4280.79    134.36 o 
  -4   6   3    22779.62    26500.31    538.16 o 
  -2   6   3    22281.33    26000.52    526.34 o 
   0   6   3    32304.59    36485.01    476.99 o 
   2   6   3    34766.66    40705.33    702.99 o 
   4   6   3     3357.17     3530.00    103.05 o 
   6   6   3      522.51      473.98     35.46 o 
   8   6   3    23050.85    23308.18    501.15 o 
  10   6   3    33638.04    32972.09    614.77 o 
  12   6   3    20501.77    19599.96    461.65 o 
  14   6   3     3855.49     3519.84    111.96 o 
  16   6   3      189.88      276.49     33.59 o 
  18   6   3     3323.24     3060.58     96.31 o 
  20   6   3     7641.45     7792.86    238.75 o 
  22   6   3     7476.40     7322.09    242.07 o 
 -21   7   3     1896.12     1736.60     60.96 o 
 -19   7   3     4999.44     4957.14    173.34 o 
 -17   7   3     6048.07     5817.92    185.47 o 
 -15   7   3      696.52      774.73     46.13 o 
 -13   7   3     2424.60     2100.17     60.65 o 
 -11   7   3     4145.95     4123.00    128.76 o 
  -9   7   3     2963.86     2940.94     92.37 o 
  -7   7   3     1060.45     1100.78     44.06 o 
  -5   7   3     2345.24     2475.36     69.77 o 
  -3   7   3      245.22      289.86     39.81 o 
  -1   7   3      870.45      935.11     44.89 o 
   1   7   3     1471.54     1512.67     52.87 o 
   3   7   3     5272.68     5794.60    169.81 o 
   5   7   3     5375.28     5728.66    201.64 o 
   7   7   3     3125.18     3266.68     97.97 o 
   9   7   3      987.00     1038.78     47.59 o 
  11   7   3      384.58       42.30    169.40 o 
  13   7   3     6352.07     5841.97    210.14 o 
  15   7   3     7333.57     6756.87    218.02 o 
  17   7   3     2490.12     2235.15     67.18 o 
  19   7   3      181.71      235.13     39.71 o 
  21   7   3       16.20       36.39    145.24 o 
 -18   8   3      225.24      286.86     44.37 o 
 -16   8   3     1648.94     1558.80     58.26 o 
 -14   8   3     3872.60     3554.47     95.79 o 
 -12   8   3     8760.19     8052.66    268.40 o 
 -10   8   3     1923.48     1969.96     60.13 o 
  -8   8   3     1128.07     1204.45     47.69 o 
  -6   8   3      321.51      310.50     41.16 o 
  -4   8   3     8338.25     8253.78    252.54 o 
  -2   8   3    15811.86    15985.05    472.74 o 
   0   8   3     6331.62     6380.82    185.52 o 
   2   8   3     1305.79     1414.28     53.49 o 
   4   8   3     5389.76     5333.05    179.97 o 
   6   8   3     2187.41     2344.73     71.22 o 
   8   8   3     4170.89     4025.34    127.93 o 
  10   8   3     5277.63     5119.70    175.62 o 
  12   8   3     6416.28     5864.37    187.85 o 
  14   8   3     4145.68     3615.12    125.75 o 
  16   8   3      971.09      923.40     48.93 o 
  18   8   3      268.98      205.68     41.26 o 
 -13   9   3      820.88      711.29     52.66 o 
 -11   9   3      341.45      281.99     49.45 o 
  -9   9   3     3024.05     2825.76     96.41 o 
  -7   9   3    16793.70    16060.11    391.88 o 
  -5   9   3     9074.01     9112.28    286.55 o 
  -3   9   3     2067.04     2137.18     67.28 o 
  -1   9   3      124.84      104.71    190.13 o 
   1   9   3     3645.04     3515.90    112.90 o 
   3   9   3     5222.10     5222.75    166.91 o 
   5   9   3     2943.31     3071.26     98.49 o 
   7   9   3     1903.25     1786.36     62.31 o 
   9   9   3      146.90      121.92    180.80 o 
  11   9   3       26.12       93.82     43.75 o 
  13   9   3      711.27      704.65     50.49 o 
  -8  10   3      202.42      205.58    202.78 o 
  -6  10   3      146.87      135.29    213.98 o 
  -4  10   3      206.63       51.42    205.89 o 
  -2  10   3      605.41      569.26     53.39 o 
   0  10   3      327.33      252.86    116.42 o 
   2  10   3      197.53       54.74    219.16 o 
   4  10   3       65.42      109.37    204.65 o 
   6  10   3      267.67      244.97     52.15 o 
 -28   0   4    13593.53    13347.25    338.38 o 
 -26   0   4    13778.34    12938.47    313.81 o 
 -24   0   4       53.59       66.76     29.86 o 
 -22   0   4      595.11      505.81     32.14 o 
 -20   0   4     1213.30     1151.27     37.01 o 
 -18   0   4    13043.33    11902.38    321.17 o 
 -16   0   4    51089.44    49246.29    729.02 o 
 -14   0   4    50381.02    47323.39    680.29 o 
 -12   0   4     7773.88     7140.66    199.36 o 
 -10   0   4      665.43      656.76     23.64 o 
  -8   0   4    39717.89    35241.45    481.55 o 
  -6   0   4   175233.39   151739.31   2536.83 o 
  -4   0   4   309655.72   263605.69   3598.43 o 
  -2   0   4    83224.34    78343.25   1521.17 o 
   0   0   4    18495.08    16105.43    176.04 o 
   2   0   4     7927.05     6923.78    159.45 o 
   4   0   4    19242.81    15859.41    264.15 o 
   6   0   4    17922.48    14647.28    262.18 o 
   8   0   4    21963.11    19102.86    329.05 o 
  10   0   4    35211.57    32169.26    491.61 o 
  12   0   4    22681.61    21447.18    394.47 o 
  14   0   4     2147.82     1949.74     59.20 o 
  16   0   4    37306.02    34931.06    594.24 o 
  18   0   4     8886.54     8790.90    213.77 o 
  20   0   4    11347.39    10889.31    339.94 o 
  22   0   4     5587.89     5544.85    160.79 o 
  24   0   4     1291.06     1284.59     47.38 o 
  26   0   4     4924.11     5035.41    150.84 o 
  28   0   4     3214.10     3437.53    109.48 o 
 -29   1   4     1445.33     1519.09     56.29 o 
 -27   1   4     2534.67     2441.66     68.11 o 
 -25   1   4     2997.66     2609.30     84.39 o 
 -23   1   4      418.87      382.96     32.66 o 
 -21   1   4      858.40      899.97     36.28 o 
 -19   1   4     1824.83     1812.17     55.36 o 
 -17   1   4       64.47       26.02    103.98 o 
 -15   1   4       62.24      208.90     23.01 o 
 -13   1   4      480.49      674.80     25.61 o 
 -11   1   4      414.71      420.90     19.28 o 
  -9   1   4     8465.34     8157.99    192.93 o 
  -7   1   4        5.83       38.46     61.79 o 
  -5   1   4    95633.42   104088.94   2009.15 o 
  -3   1   4   109501.78   112628.34   2059.95 o 
  -1   1   4    36907.29    37859.25    482.07 o 
   1   1   4       92.55      119.74     18.45 o 
   3   1   4     1251.31     1021.26     33.28 o 
   5   1   4     5140.00     4248.75    101.18 o 
   7   1   4     7386.45     6819.90    176.86 o 
   9   1   4     5936.89     4932.98    121.19 o 
  11   1   4      247.94      234.30     20.32 o 
  13   1   4     6562.37     6377.02    157.06 o 
  15   1   4     4755.77     4470.92    143.07 o 
  17   1   4     1250.16     1219.90     37.63 o 
  19   1   4      591.82      578.48     33.17 o 
  21   1   4     7225.32     7411.55    216.15 o 
  23   1   4     6707.98     6616.40    215.32 o 
  25   1   4     3665.12     3666.12    117.15 o 
  27   1   4       21.32      111.34     38.46 o 
 -28   2   4     2906.45     2884.03     81.49 o 
 -26   2   4     4817.06     4880.53    163.59 o 
 -24   2   4      202.06      418.83     35.87 o 
 -22   2   4      900.72      872.50     39.19 o 
 -20   2   4    20582.54    19830.94    463.10 o 
 -18   2   4    29832.89    29690.59    551.84 o 
 -16   2   4    21773.56    22559.88    444.33 o 
 -14   2   4     1489.60     1571.65     50.18 o 
 -12   2   4     3377.96     3401.55    109.68 o 
 -10   2   4    11805.73    11464.47    253.79 o 
  -8   2   4    21658.06    23568.91    379.33 o 
  -6   2   4    21015.05    21856.26    350.72 o 
  -4   2   4     2483.83     2382.16     80.03 o 
  -2   2   4    36068.59    46440.95    596.83 o 
   0   2   4      611.41      632.27     86.46 o 
   2   2   4     2687.29     2100.07     69.46 o 
   4   2   4    53415.34    49752.09    631.98 o 
   6   2   4    57786.54    56055.51    708.59 o 
   8   2   4    98846.41    98323.70   1161.64 o 
  10   2   4     1355.90     1108.76     32.45 o 
  12   2   4     5151.56     4928.84    135.81 o 
  14   2   4    18011.89    17906.50    384.31 o 
  16   2   4    24858.07    25734.71    494.41 o 
  18   2   4     4010.93     4532.92    132.49 o 
  20   2   4     5009.50     5302.16    180.91 o 
  22   2   4     5126.96     5068.79    155.82 o 
  24   2   4        0.74       32.55    130.31 o 
  26   2   4      910.97     1073.72     48.52 o 
 -27   3   4       81.55      130.21     37.11 o 
 -25   3   4     5468.64     5714.77    173.65 o 
 -23   3   4    13436.16    12945.42    406.70 o 
 -21   3   4    17393.78    16923.90    438.22 o 
 -19   3   4     2904.62     2947.16     91.54 o 
 -17   3   4      258.94      312.05     29.34 o 
 -15   3   4    11339.26    11179.27    304.38 o 
 -13   3   4    41195.86    41968.05    648.57 o 
 -11   3   4    15646.00    16161.40    337.66 o 
  -9   3   4    12355.82    12662.81    282.61 o 
  -7   3   4     1043.54     1175.73     38.46 o 
  -5   3   4     4194.46     5862.09    176.14 o 
  -3   3   4      810.64      932.42     26.44 o 
  -1   3   4    12014.61    13375.34    275.14 o 
   1   3   4   121009.73   128405.01   1448.29 o 
   3   3   4    53063.29    53249.34    686.51 o 
   5   3   4    10365.01     9919.46    229.01 o 
   7   3   4     9950.01    11458.77    256.28 o 
   9   3   4    34163.75    35563.77    543.44 o 
  11   3   4    36685.18    36714.52    576.62 o 
  13   3   4    20335.67    21474.75    423.70 o 
  15   3   4     3714.47     4019.33    122.23 o 
  17   3   4        0.83       43.75     32.03 o 
  19   3   4      982.11      903.39     38.36 o 
  21   3   4     5733.18     6059.58    197.18 o 
  23   3   4     2051.65     2013.50     64.79 o 
  25   3   4     4186.18     4532.61    144.62 o 
  27   3   4     1784.80     1849.29     60.34 o 
 -26   4   4       11.69       36.08    144.00 o 
 -24   4   4     1182.66     1138.10     48.21 o 
 -22   4   4      994.69     1070.09     43.02 o 
 -20   4   4     1220.87     1265.93     44.06 o 
 -18   4   4       58.34       98.28    108.23 o 
 -16   4   4     5050.77     5111.92    164.22 o 
 -14   4   4     2821.92     3044.93     93.20 o 
 -12   4   4     3210.23     3337.59    106.16 o 
 -10   4   4       33.28       27.06    108.34 o 
  -8   4   4     7679.08     8339.51    245.60 o 
  -6   4   4    21587.01    24326.54    439.67 o 
  -4   4   4     1845.13     2209.13     72.78 o 
  -2   4   4     4482.47     5595.03    144.62 o 
   0   4   4    18275.32    21721.46   1380.38 o 
   2   4   4     8684.18    11325.76    282.09 o 
   4   4   4     8767.48     9904.22    254.62 o 
   6   4   4     3516.73     3814.99    116.53 o 
   8   4   4      330.31      377.57     23.22 o 
  10   4   4       42.56      119.01     22.29 o 
  12   4   4     2400.07     2261.38     72.57 o 
  14   4   4       84.06       63.34     30.38 o 
  16   4   4     7514.77     7608.53    207.96 o 
  18   4   4     9699.05     9631.26    241.35 o 
  20   4   4     3470.12     3457.43     98.07 o 
  22   4   4      639.93      646.08     40.54 o 
  24   4   4     1233.75     1323.88     50.38 o 
  26   4   4     1095.31     1144.11     53.91 o 
 -25   5   4     6492.97     6440.98    200.60 o 
 -23   5   4     8255.50     8354.65    257.93 o 
 -21   5   4     4826.61     4912.77    160.48 o 
 -19   5   4     1281.39     1374.78     47.38 o 
 -17   5   4      527.05      518.36     33.69 o 
 -15   5   4      845.24      833.62     37.43 o 
 -13   5   4    18899.12    19718.88    445.99 o 
 -11   5   4    34815.93    36675.33    642.97 o 
  -9   5   4    46376.92    49252.81    760.95 o 
  -7   5   4    40088.55    45972.25    726.42 o 
  -5   5   4     4553.80     5303.09    161.00 o 
  -3   5   4    22707.31    27037.96    508.30 o 
  -1   5   4    14272.53    16610.09    376.74 o 
   1   5   4    27147.66    29806.29    532.97 o 
   3   5   4    12227.29    14516.86    359.22 o 
   5   5   4     1593.17     1950.05     54.74 o 
   7   5   4       11.58       79.31    104.19 o 
   9   5   4     5942.42     5281.42    158.82 o 
  11   5   4     6698.23     6567.57    179.66 o 
  13   5   4    16758.49    16722.26    402.04 o 
  15   5   4    13616.62    13095.74    368.86 o 
  17   5   4     3710.87     3631.81    103.67 o 
  19   5   4      132.28      212.01     34.52 o 
  21   5   4     6724.19     7103.03    231.29 o 
  23   5   4     8743.43     9382.65    272.86 o 
 -22   6   4      979.80     1035.36     51.11 o 
 -20   6   4        9.40       61.79     39.91 o 
 -18   6   4      729.62      666.09     42.40 o 
 -16   6   4      759.16      768.31     41.05 o 
 -14   6   4     2143.27     2158.54     65.11 o 
 -12   6   4      253.59       35.97    143.90 o 
 -10   6   4       10.42       33.17    132.80 o 
  -8   6   4      298.54      121.50    143.79 o 
  -6   6   4     5118.03     5436.31    179.97 o 
  -4   6   4     6364.54     7235.73    204.44 o 
  -2   6   4     2876.85     3262.01     96.21 o 
   0   6   4     3366.95     3965.80     92.80 o 
   2   6   4     9894.11    11976.40    355.59 o 
   4   6   4     6662.15     7606.35    215.01 o 
   6   6   4        1.46       34.63    138.40 o 
   8   6   4        1.00       72.16     33.28 o 
  10   6   4      682.23      849.17     40.95 o 
  12   6   4      570.88      491.30     37.11 o 
  14   6   4      865.58      844.71     39.71 o 
  16   6   4     5381.94     5190.30    157.58 o 
  18   6   4     3653.72     3368.07    107.30 o 
  20   6   4     1629.26     1679.47     54.84 o 
  22   6   4      158.65      123.06    181.53 o 
 -21   7   4     5482.26     5189.05    165.67 o 
 -19   7   4     1259.01     1162.78     53.60 o 
 -17   7   4     1058.25      973.99     50.80 o 
 -15   7   4     8076.01     7913.01    245.29 o 
 -13   7   4    12693.23    11697.11    292.66 o 
 -11   7   4     9433.02     9344.50    254.93 o 
  -9   7   4       40.66       20.53     33.28 o 
  -7   7   4      825.84      918.22     42.51 o 
  -5   7   4     4498.42     4931.95    156.44 o 
  -3   7   4     4463.87     5092.85    158.51 o 
  -1   7   4    14887.64    16246.82    449.83 o 
   1   7   4    30248.52    32656.83    664.84 o 
   3   7   4    11515.68    12491.96    302.41 o 
   5   7   4       42.32       36.39     38.46 o 
   7   7   4      372.06      405.35     41.57 o 
   9   7   4    19995.58    18738.46    486.11 o 
  11   7   4    17206.60    16457.69    453.87 o 
  13   7   4    11206.79    10513.50    272.34 o 
  15   7   4     1484.19     1407.23     48.21 o 
  17   7   4        2.24       36.28    145.04 o 
  19   7   4     2243.47     1910.14     61.68 o 
 -18   8   4     7086.99     6477.68    207.86 o 
 -16   8   4     7128.70     6516.46    204.13 o 
 -14   8   4     5661.76     5389.55    161.62 o 
 -12   8   4       15.04       40.64    162.97 o 
 -10   8   4       79.05      109.17     37.43 o 
  -8   8   4     1845.06     1958.56     65.31 o 
  -6   8   4     5164.00     5485.76    179.25 o 
  -4   8   4     7658.79     7783.73    249.85 o 
  -2   8   4     5493.26     5731.15    180.39 o 
   0   8   4     4804.14     4813.37    109.32 o 
   2   8   4       10.70        9.85     39.19 o 
   4   8   4     3196.40     3373.15    109.79 o 
   6   8   4     8319.25     8456.87    260.63 o 
   8   8   4     8456.82     8625.13    262.60 o 
  10   8   4     2596.05     2535.17     75.47 o 
  12   8   4      101.10       42.40    169.71 o 
  14   8   4     1489.16     1429.52     54.74 o 
  16   8   4     1435.92     1293.30     52.25 o 
 -13   9   4      559.79      530.17     51.94 o 
 -11   9   4     3514.27     3142.27     85.63 o 
  -9   9   4     1531.30     1517.54     60.34 o 
  -7   9   4     5040.12     4684.48    151.77 o 
  -5   9   4       33.02       50.07    200.19 o 
  -3   9   4     1331.45     1351.87     58.89 o 
  -1   9   4     1405.85     1331.24     55.98 o 
   1   9   4     2258.15     2175.54     72.67 o 
   3   9   4       80.26       42.19    168.67 o 
   5   9   4       97.44       47.69    190.75 o 
   7   9   4      575.20      572.37     51.32 o 
   9   9   4        9.17       49.35    197.18 o 
  11   9   4      699.78      671.89     52.77 o 
  13   9   4     1228.77     1191.91     55.67 o 
  -6  10   4    11809.74    11021.28    343.15 o 
  -4  10   4     6384.18     5921.18    188.99 o 
  -2  10   4     2377.52     2454.31     82.31 o 
   0  10   4       28.73       79.45    126.60 o 
   2  10   4     1683.71     1590.11     63.86 o 
   4  10   4     5293.73     4663.34    137.47 o 
   6  10   4     5081.76     4699.52    134.88 o 
 -27   1   5    12662.69    12229.05    313.29 o 
 -25   1   5     8911.82     8486.21    240.31 o 
 -23   1   5      698.77      729.64     36.39 o 
 -21   1   5       27.50      100.15    111.96 o 
 -19   1   5    12023.09    11784.82    337.66 o 
 -17   1   5    34549.41    32583.74    567.08 o 
 -15   1   5    48843.72    48045.88    711.70 o 
 -13   1   5    12673.06    12071.68    282.81 o 
 -11   1   5     4945.04     4707.50    120.57 o 
  -9   1   5     5555.97     5222.95    160.28 o 
  -7   1   5    39008.05    39060.07    527.27 o 
  -5   1   5    89006.99    88992.46   1921.65 o 
  -3   1   5   121619.23   120418.19   2280.77 o 
  -1   1   5   110637.68   106863.19   2118.00 o 
   1   1   5      709.77      477.92     20.73 o 
   3   1   5     5686.07     4883.33    150.74 o 
   5   1   5     7980.82     6434.87    175.10 o 
   7   1   5   103383.72    88114.26   1050.91 o 
   9   1   5    47918.23    39190.39    568.64 o 
  11   1   5    13626.13    11389.83    272.55 o 
  13   1   5     4725.66     4492.38    136.85 o 
  15   1   5     3167.07     3155.54     94.13 o 
  17   1   5    34129.32    34673.44    614.98 o 
  19   1   5     2433.38     2229.66     72.78 o 
  21   1   5    23225.01    22662.72    526.75 o 
  23   1   5     4916.30     4817.60    158.62 o 
  25   1   5      424.59      451.07     41.68 o 
  27   1   5      913.81      954.71     48.62 o 
 -28   2   5      100.68      147.63    162.66 o 
 -26   2   5        0.58       38.98    155.82 o 
 -24   2   5     2638.77     2732.46     89.57 o 
 -22   2   5     6116.67     6147.08    193.04 o 
 -20   2   5     2469.11     2566.07     74.23 o 
 -18   2   5      800.95      800.96     35.46 o 
 -16   2   5      717.09      853.94     31.00 o 
 -14   2   5      677.43      677.18     26.02 o 
 -12   2   5     4225.60     4084.85    117.87 o 
 -10   2   5     3051.87     2801.51     82.94 o 
  -8   2   5     4423.86     4940.55    120.36 o 
  -6   2   5      114.78      197.08     16.17 o 
  -4   2   5     3356.53     4422.40    108.34 o 
  -2   2   5     2205.29     2397.29     69.98 o 
   0   2   5     4546.14     4011.00    707.45 o 
   2   2   5    16332.78    12905.09    262.81 o 
   4   2   5    12737.01    11562.86    241.97 o 
   6   2   5     2116.03     1924.76     59.20 o 
   8   2   5    13231.25    12766.07    279.70 o 
  10   2   5     4357.76     4141.77    120.26 o 
  12   2   5    15768.18    14857.63    330.09 o 
  14   2   5     1742.57     1888.78     62.20 o 
  16   2   5     3966.82     3967.70    146.80 o 
  18   2   5      253.86      227.35     31.21 o 
  20   2   5      925.63      899.24     38.36 o 
  22   2   5     3627.94     3526.06    120.98 o 
  24   2   5     2405.19     2568.56     93.82 o 
  26   2   5     2008.99     2178.96     67.08 o 
 -27   3   5     1816.01     1877.69     68.84 o 
 -25   3   5     1193.23     1277.12     56.81 o 
 -23   3   5       39.61       35.66    142.44 o 
 -21   3   5        4.66       35.04    140.58 o 
 -19   3   5      299.99      351.24     32.35 o 
 -17   3   5     3423.80     3416.79    115.80 o 
 -15   3   5     4032.00     3867.14    138.09 o 
 -13   3   5     1963.80     1914.50     62.51 o 
 -11   3   5     3733.15     3953.50    123.89 o 
  -9   3   5      480.51      494.51     22.81 o 
  -7   3   5    23255.53    25814.53    432.20 o 
  -5   3   5      911.05      910.03     31.10 o 
  -3   3   5    17508.16    21905.30    386.38 o 
  -1   3   5      441.76      659.35     22.91 o 
   1   3   5     9804.47    10764.90    231.08 o 
   3   3   5    20687.35    21181.05    370.73 o 
   5   3   5     7986.49     8435.83    218.75 o 
   7   3   5    32746.68    32815.34    506.43 o 
   9   3   5     7923.46     8530.58    237.20 o 
  11   3   5      555.77      528.41     27.37 o 
  13   3   5       97.71       29.96    119.84 o 
  15   3   5     3500.10     3551.05    118.29 o 
  17   3   5    14038.90    14691.86    390.01 o 
  19   3   5     3632.54     3881.14    115.18 o 
  21   3   5     5856.73     5969.28    199.77 o 
  23   3   5      553.92      637.89     38.05 o 
  25   3   5     1286.40     1468.81     55.15 o 
 -26   4   5     1214.89     1240.11     51.52 o 
 -24   4   5     8883.29     9308.22    265.29 o 
 -22   4   5    14394.12    13455.06    418.52 o 
 -20   4   5    11583.80    11751.85    368.76 o 
 -18   4   5     6331.60     6131.11    190.34 o 
 -16   4   5     2609.95     2527.09     83.25 o 
 -14   4   5     4385.77     4363.00    125.75 o 
 -12   4   5    32867.84    34447.75    591.96 o 
 -10   4   5    56646.00    60806.24    861.30 o 
  -8   4   5    57394.73    62600.36    871.77 o 
  -6   4   5    36932.37    43673.23    659.14 o 
  -4   4   5     2294.73     2981.06     92.06 o 
  -2   4   5     1214.85     1403.81     42.92 o 
   0   4   5    28191.13    28962.87   3221.27 o 
   2   4   5    40828.75    44601.40    664.84 o 
   4   4   5    42316.90    42807.37    624.62 o 
   6   4   5    11718.65    10750.49    265.29 o 
   8   4   5      149.86       66.76     92.58 o 
  10   4   5      154.18      118.50     23.95 o 
  12   4   5    10624.21    10579.43    296.60 o 
  14   4   5    16029.44    16070.27    399.86 o 
  16   4   5    25474.06    25673.64    536.71 o 
  18   4   5     4549.19     4481.39    144.62 o 
  20   4   5      155.10      205.48     34.52 o 
  22   4   5     3127.34     3063.17     97.24 o 
  24   4   5     4273.21     4158.46    142.55 o 
 -25   5   5      704.40      723.42     47.69 o 
 -23   5   5       36.39       78.69     38.88 o 
 -21   5   5      251.03      267.26     38.46 o 
 -19   5   5      823.41      826.57     40.02 o 
 -17   5   5     2152.24     1998.36     66.25 o 
 -15   5   5      814.02      912.82     38.77 o 
 -13   5   5       31.02       34.00    135.91 o 
 -11   5   5     1756.56     1727.89     53.29 o 
  -9   5   5       50.54       34.63    138.50 o 
  -7   5   5      690.35      849.59     37.53 o 
  -5   5   5     7030.46     8535.56    207.24 o 
  -3   5   5     1015.72     1299.21     40.64 o 
  -1   5   5     3786.60     4127.15    143.48 o 
   1   5   5     2638.99     2980.23     92.89 o 
   3   5   5     1855.29     2048.23     69.56 o 
   5   5   5       71.06       27.47    109.68 o 
   7   5   5     1712.27     1739.91     58.47 o 
   9   5   5      691.41      676.25     31.10 o 
  11   5   5       22.42      104.29     30.58 o 
  13   5   5      933.22     1084.81     40.43 o 
  15   5   5      850.74     1006.23     42.61 o 
  17   5   5      567.77      556.40     38.67 o 
  19   5   5      352.66      330.19     36.80 o 
  21   5   5      202.35      252.75     39.29 o 
  23   5   5       19.59       35.77    143.38 o 
 -22   6   5    10902.54    10357.27    298.88 o 
 -20   6   5    11625.74    11296.84    303.45 o 
 -18   6   5     2919.34     2934.52     90.92 o 
 -16   6   5       11.38       33.17    132.39 o 
 -14   6   5     2108.50     2159.99     76.82 o 
 -12   6   5    18213.08    19410.25    468.08 o 
 -10   6   5     7542.34     7901.40    224.97 o 
  -8   6   5    13968.72    16339.92    423.29 o 
  -6   6   5     7825.60     9074.65    231.50 o 
  -4   6   5      399.04      472.01     34.42 o 
  -2   6   5     3266.99     3794.88    132.39 o 
   0   6   5    17548.39    18687.29   1117.11 o 
   2   6   5    42385.88    46354.59    781.16 o 
   4   6   5    18940.12    21023.37    485.18 o 
   6   6   5    11135.04    12093.03    362.54 o 
   8   6   5     1579.30     1562.95     49.35 o 
  10   6   5    15853.99    14558.85    391.88 o 
  12   6   5    19745.44    19049.37    454.70 o 
  14   6   5    13082.02    12417.94    379.64 o 
  16   6   5     4382.07     4129.22    115.18 o 
  18   6   5      457.42      114.66    162.04 o 
  20   6   5      501.51      476.16     41.57 o 
  22   6   5     2465.49     2237.02     72.36 o 
 -21   7   5      345.19      332.37     46.55 o 
 -19   7   5     2601.02     2173.05     72.26 o 
 -17   7   5     4134.46     3979.73    122.44 o 
 -15   7   5     4016.43     3970.71    132.18 o 
 -13   7   5      612.16      578.38     42.09 o 
 -11   7   5     1975.99     1844.52     67.18 o 
  -9   7   5      275.55      256.48     34.32 o 
  -7   7   5      327.99      263.53     37.01 o 
  -5   7   5     3357.87     3641.03    112.17 o 
  -3   7   5      916.69     1007.27     44.68 o 
  -1   7   5     2036.83     2161.54     73.30 o 
   1   7   5       79.55       42.51    170.02 o 
   3   7   5     2013.81     2227.37     59.92 o 
   5   7   5     8623.21     9169.71    258.76 o 
   7   7   5     6819.15     7219.56    226.94 o 
   9   7   5     6251.12     6172.58    216.57 o 
  11   7   5     1389.34     1467.26     49.24 o 
  13   7   5       68.35       35.97    143.69 o 
  15   7   5      881.35      781.58     42.19 o 
  17   7   5     1259.94     1125.77     46.65 o 
  19   7   5      137.57      120.26     39.08 o 
 -18   8   5      598.90       51.11    204.75 o 
 -16   8   5       58.70      102.12     45.41 o 
 -14   8   5      146.71      175.31     45.30 o 
 -12   8   5     5926.66     5350.88    159.86 o 
 -10   8   5     2354.14     2267.60     70.50 o 
  -8   8   5     3820.22     3543.89    100.87 o 
  -6   8   5      626.57      651.26     45.10 o 
  -4   8   5     2557.38     2622.78     83.25 o 
  -2   8   5     4799.18     4898.15    151.98 o 
   0   8   5     6901.32     6927.82    284.53 o 
   2   8   5     5227.26     5385.09    179.45 o 
   4   8   5      297.46       45.10    180.70 o 
   6   8   5       16.10       59.71     41.47 o 
   8   8   5       49.90       47.48    189.93 o 
  10   8   5      491.57      463.51     44.89 o 
  12   8   5     2534.19     2325.66     67.80 o 
  14   8   5     4507.79     4313.45    138.61 o 
  16   8   5     2240.89     2017.34     65.42 o 
 -13   9   5    10618.68     9227.25    308.63 o 
 -11   9   5     3176.72     2960.43     88.43 o 
  -9   9   5        6.10       44.58    178.63 o 
  -7   9   5     8261.87     8402.44    281.88 o 
  -5   9   5    21228.96    21009.99    600.57 o 
  -3   9   5    15408.12    15117.64    377.98 o 
  -1   9   5     4984.35     5152.97    152.91 o 
   1   9   5      872.79      786.66     53.39 o 
   3   9   5      172.42      218.64     44.89 o 
   5   9   5     3164.82     3299.23    102.95 o 
   7   9   5     4182.90     4148.82    141.20 o 
   9   9   5     9487.53     8819.93    296.29 o 
  11   9   5     5031.76     4600.30    145.97 o 
  -6  10   5      963.32      916.87     61.17 o 
  -4  10   5      550.08      471.19     55.78 o 
  -2  10   5      316.10       54.63    218.33 o 
   0  10   5      168.76      215.19     34.18 o 
   2  10   5     1672.07     1580.67     66.04 o 
   4  10   5     1268.36     1275.88     65.93 o 
 -28   0   6     5935.05     6257.59    192.21 o 
 -26   0   6    11507.83    10589.70    284.06 o 
 -24   0   6     1736.53     1696.89     61.48 o 
 -22   0   6     1499.92     1413.25     47.59 o 
 -20   0   6       33.29       29.34    117.04 o 
 -18   0   6     5876.88     6414.44    175.62 o 
 -16   0   6    47030.00    45972.25    705.79 o 
 -14   0   6    96605.07    95458.73   1193.25 o 
 -12   0   6    77130.99    72806.07    937.19 o 
 -10   0   6    23340.19    22306.92    378.71 o 
  -8   0   6     3639.00     2869.72     88.22 o 
  -6   0   6    41080.04    34664.31    479.06 o 
  -4   0   6   128529.86   110740.48   2210.27 o 
  -2   0   6   199680.42   172799.08   2949.44 o 
   0   0   6    31107.07    26491.19    388.87 o 
   2   0   6      919.03     1043.97     34.11 o 
   4   0   6      467.51      522.40     20.22 o 
   6   0   6     1174.21      781.16     22.91 o 
   8   0   6    97519.09    89438.34   1095.91 o 
  10   0   6    39914.88    32902.11    525.20 o 
  12   0   6    50036.04    46874.91    699.57 o 
  14   0   6    24990.04    24077.11    467.45 o 
  16   0   6     7828.98     7928.56    200.50 o 
  18   0   6    26541.29    26135.29    538.16 o 
  20   0   6    29419.06    28768.74    602.12 o 
  22   0   6    22586.14    22967.41    553.09 o 
  24   0   6     6786.48     7225.26    240.52 o 
  26   0   6      264.14      125.96    165.56 o 
 -27   1   6       27.64      151.46     37.74 o 
 -25   1   6       49.47      128.76     34.73 o 
 -23   1   6       27.20       31.00    124.09 o 
 -21   1   6       20.20       26.75    106.99 o 
 -19   1   6       88.40       92.06     28.92 o 
 -17   1   6      930.68     1090.52     38.98 o 
 -15   1   6    13730.35    13401.36    321.90 o 
 -13   1   6     3119.32     3077.27     93.93 o 
 -11   1   6       71.66       92.99     18.04 o 
  -9   1   6     9458.58     8158.09    205.89 o 
  -7   1   6      164.02       65.21     66.76 o 
  -5   1   6     3280.49     3087.53     91.44 o 
  -3   1   6    17955.81    17565.31    303.13 o 
  -1   1   6     2863.71     3288.66     93.30 o 
   1   1   6     8221.23     7708.05    193.76 o 
   3   1   6    21546.00    19251.84    334.65 o 
   5   1   6     2485.99     2466.85     75.27 o 
   7   1   6       12.13       21.67     86.88 o 
   9   1   6        1.89       52.56     22.19 o 
  11   1   6      351.46      337.55     24.98 o 
  13   1   6      147.27      181.42     25.30 o 
  15   1   6      958.40      972.12     33.80 o 
  17   1   6     4880.24     4625.91    164.73 o 
  19   1   6        9.88       63.34    118.29 o 
  21   1   6      169.67      290.69     38.15 o 
  23   1   6      807.12      845.33     43.02 o 
  25   1   6       89.39      114.56     40.43 o 
  27   1   6      236.11      327.39     41.36 o 
 -28   2   6     1449.41     1475.45     53.60 o 
 -26   2   6    13353.89    12437.95    319.51 o 
 -24   2   6    10747.29    10258.78    272.45 o 
 -22   2   6     6574.12     6489.92    203.82 o 
 -20   2   6       46.93       28.92    115.59 o 
 -18   2   6     6831.29     6770.66    189.41 o 
 -16   2   6    17118.02    16896.63    384.10 o 
 -14   2   6     3939.42     3800.48    128.45 o 
 -12   2   6     1217.35     1109.28     37.63 o 
 -10   2   6     5957.97     5956.84    139.54 o 
  -8   2   6       27.56       22.39     17.42 o 
  -6   2   6      207.86      222.79     18.35 o 
  -4   2   6     9334.35    10473.48    231.60 o 
  -2   2   6    28871.91    30081.74    455.95 o 
   0   2   6    29988.19    26075.83   3713.50 o 
   2   2   6     8406.77     8667.32    218.12 o 
   4   2   6       69.47       20.22     80.55 o 
   6   2   6     7838.86     5760.80    139.44 o 
   8   2   6    49675.21    45147.95    652.09 o 
  10   2   6     7289.58     5822.17    151.05 o 
  12   2   6      981.41      961.86     30.38 o 
  14   2   6      126.64      110.93    111.96 o 
  16   2   6     4154.22     4039.03    127.10 o 
  18   2   6      380.92      433.45     33.59 o 
  20   2   6      215.48      216.78     32.76 o 
  22   2   6     5998.91     6428.34    212.01 o 
  24   2   6     2959.28     2914.61    100.04 o 
  26   2   6      170.51      130.42     41.47 o 
 -27   3   6     2295.42     2212.14     70.08 o 
 -25   3   6      403.43      415.72     41.88 o 
 -23   3   6     8305.75     7755.12    240.62 o 
 -21   3   6    17081.52    16489.93    447.03 o 
 -19   3   6    16381.00    15824.68    416.45 o 
 -17   3   6     2645.49     2687.16     83.46 o 
 -15   3   6      265.44      364.30     27.16 o 
 -13   3   6     6715.28     7603.35    183.60 o 
 -11   3   6    16282.54    16834.54    362.02 o 
  -9   3   6    18905.34    20307.62    389.39 o 
  -7   3   6    12412.30    12607.66    287.27 o 
  -5   3   6    29724.53    36706.01    558.48 o 
  -3   3   6     3897.73     3738.90    117.56 o 
  -1   3   6       93.33      163.18     20.53 o 
   1   3   6    29869.19    23415.38    385.45 o 
   3   3   6   114308.34   101712.59   1243.85 o 
   5   3   6    62149.65    59348.62    796.51 o 
   7   3   6     5005.89     4759.13    132.91 o 
   9   3   6     2428.29     2298.18     74.02 o 
  11   3   6     8515.51     8290.58    250.37 o 
  13   3   6    13452.26    13636.80    347.82 o 
  15   3   6    11128.97    11462.40    331.64 o 
  17   3   6    11260.94    11726.55    343.88 o 
  19   3   6     1559.18     1724.47     58.06 o 
  21   3   6      451.92      405.25     37.53 o 
  23   3   6      314.26      282.61     39.29 o 
  25   3   6     3851.92     4177.22    131.04 o 
 -26   4   6      842.05      937.60     47.59 o 
 -24   4   6       93.21       38.25    152.91 o 
 -22   4   6      136.98      181.84     35.87 o 
 -20   4   6      859.57      857.88     40.85 o 
 -18   4   6     2519.23     2725.31     82.52 o 
 -16   4   6     2035.30     2065.96     62.51 o 
 -14   4   6      904.75      901.84     35.66 o 
 -12   4   6    15087.54    15690.63    381.51 o 
 -10   4   6     2035.73     2096.96     69.87 o 
  -8   4   6     2029.25     2321.51     68.53 o 
  -6   4   6     7463.12     8431.57    253.16 o 
  -4   4   6     2586.14     2986.77     95.17 o 
  -2   4   6    13136.22    16194.16    354.24 o 
   0   4   6       63.43       22.98     64.51 o 
   2   4   6       12.66       50.80     21.15 o 
   4   4   6       47.73       85.11     22.08 o 
   6   4   6        1.47       22.60     90.40 o 
   8   4   6     1202.73     1406.40     41.78 o 
  10   4   6     2744.78     2781.08     86.98 o 
  12   4   6     3589.02     3724.18    116.63 o 
  14   4   6     9072.83     9668.47    231.91 o 
  16   4   6       97.07      168.26     36.70 o 
  18   4   6     2492.71     2639.16     86.46 o 
  20   4   6     2822.76     2876.67     92.27 o 
  22   4   6      533.30      476.16     41.88 o 
  24   4   6       30.98       38.88    155.30 o 
 -25   5   6     1690.54     1617.48     59.71 o 
 -23   5   6     5242.23     4672.98    135.91 o 
 -21   5   6    11570.43    11410.25    301.37 o 
 -19   5   6     8938.95     8648.04    244.25 o 
 -17   5   6     4302.81     4136.38    123.78 o 
 -15   5   6     3690.87     3867.97    130.83 o 
 -13   5   6     2495.95     2768.75     85.11 o 
 -11   5   6    45165.17    47903.02    783.03 o 
  -9   5   6    48630.31    51340.44    807.70 o 
  -7   5   6    58449.27    68089.45    982.91 o 
  -5   5   6    12392.04    15241.01    381.30 o 
  -3   5   6     2590.69     3341.32     99.32 o 
  -1   5   6    22207.42    25237.81    498.35 o 
   1   5   6    28175.64    28554.35    518.56 o 
   3   5   6    29672.79    32442.12    600.15 o 
   5   5   6    33550.05    34348.95    588.44 o 
   7   5   6    21343.07    20457.63    424.22 o 
   9   5   6      772.58      753.48     33.38 o 
  11   5   6     1903.99     1951.09     66.56 o 
  13   5   6    14807.30    15128.94    393.85 o 
  15   5   6    23711.21    24521.44    537.64 o 
  17   5   6    20766.04    21493.21    509.44 o 
  19   5   6     3058.34     3094.69    116.73 o 
  21   5   6      570.10      596.83     43.33 o 
  23   5   6     4381.63     4584.96    168.26 o 
 -22   6   6      889.42      811.12     52.56 o 
 -20   6   6     2606.80     2660.31     89.36 o 
 -18   6   6     1778.60     1714.93     56.81 o 
 -16   6   6     3476.01     3319.76    108.23 o 
 -14   6   6     3747.83     3764.82    111.03 o 
 -12   6   6       47.15       35.56    142.44 o 
 -10   6   6      178.23       73.09    139.96 o 
  -8   6   6      139.41      187.02     37.84 o 
  -6   6   6      798.30      770.48     42.19 o 
  -4   6   6     3463.11     3851.18    107.09 o 
  -2   6   6      500.02      565.01     36.70 o 
   0   6   6      330.73      267.67     59.04 o 
   2   6   6     2233.88     2322.34     72.47 o 
   4   6   6      376.39      361.40     41.68 o 
   6   6   6     2449.03     2545.96     81.69 o 
   8   6   6     1022.22      993.90     38.98 o 
  10   6   6       69.82       77.44     32.55 o 
  12   6   6     1191.67     1166.82     47.79 o 
  14   6   6      209.24      161.73     34.94 o 
  16   6   6        6.87       35.14    140.27 o 
  18   6   6      841.61      815.68     42.82 o 
  20   6   6       24.71       40.12    160.38 o 
  22   6   6      162.19      203.30     42.61 o 
 -19   7   6     8182.49     8151.97    270.58 o 
 -17   7   6     2626.84     2742.31     92.99 o 
 -15   7   6      336.42      346.05     40.12 o 
 -13   7   6      241.00       88.54    133.11 o 
 -11   7   6     3444.98     3481.90    108.96 o 
  -9   7   6       59.96       35.97    144.31 o 
  -7   7   6     8497.21     8906.49    247.26 o 
  -5   7   6     3241.67     3821.94    125.75 o 
  -3   7   6     3637.59     3835.11    125.75 o 
  -1   7   6      124.01      259.07     39.40 o 
   1   7   6     5989.70     6111.10    209.62 o 
   3   7   6     9824.46    11309.28    292.87 o 
   5   7   6     5672.35     6142.52    220.20 o 
   7   7   6      505.40      595.07     41.36 o 
   9   7   6      592.03      514.52     39.40 o 
  11   7   6     2135.40     2029.26     63.14 o 
  13   7   6     4777.85     4152.03    130.21 o 
  15   7   6     2140.13     2017.65     68.84 o 
  17   7   6      756.94      622.65     41.78 o 
  19   7   6      550.77      506.33     42.82 o 
 -16   8   6     6643.59     6423.88    184.22 o 
 -14   8   6     7152.61     6684.82    202.88 o 
 -12   8   6     3030.94     2998.69     98.69 o 
 -10   8   6      383.34      391.25     41.78 o 
  -8   8   6       67.05       41.05     38.36 o 
  -6   8   6     1833.79     1867.12     68.63 o 
  -4   8   6    11000.18    10988.00    300.13 o 
  -2   8   6    11220.49    11629.31    303.55 o 
   0   8   6    10025.36     9939.29    344.19 o 
   2   8   6     3668.17     3686.55    114.56 o 
   4   8   6      955.74     1024.06     50.07 o 
   6   8   6     5792.99     6357.11    195.83 o 
   8   8   6    12606.09    12780.27    327.29 o 
  10   8   6    11111.33    11281.91    303.13 o 
  12   8   6     2672.20     2647.86     86.77 o 
  14   8   6      274.74      193.66     43.02 o 
  16   8   6      126.93       68.63     40.64 o 
 -13   9   6       54.14       65.83     50.59 o 
 -11   9   6     2472.89     2350.64     77.55 o 
  -9   9   6      610.42      727.67     51.63 o 
  -7   9   6     5649.43     5006.69    154.78 o 
  -5   9   6      221.27      175.62     56.19 o 
  -3   9   6        6.25       51.63    206.41 o 
  -1   9   6     1370.73     1539.41     61.06 o 
   1   9   6     1193.30     1220.42     55.98 o 
   3   9   6      389.41      411.37     49.45 o 
   5   9   6      834.87      913.45     55.78 o 
   7   9   6     1329.15     1348.76     61.58 o 
   9   9   6      948.18      983.94     61.06 o 
  11   9   6      176.48      131.04     52.15 o 
  -4  10   6     8214.03     7256.15    237.61 o 
  -2  10   6     6283.68     5857.01    188.37 o 
   0  10   6     2746.62     2596.53    133.22 o 
   2  10   6      962.02      871.98     60.75 o 
 -27   1   7     4898.48     5224.20    171.06 o 
 -25   1   7     8323.84     7945.87    246.22 o 
 -23   1   7     9079.24     8465.37    237.51 o 
 -21   1   7     3717.52     3468.94    108.85 o 
 -19   1   7       33.53       25.71    102.95 o 
 -17   1   7    11313.12    10685.49    309.04 o 
 -15   1   7    25181.83    24447.83    465.28 o 
 -13   1   7    41938.34    38216.19    604.51 o 
 -11   1   7    20800.87    19508.01    371.87 o 
  -9   1   7     9898.95     9187.54    231.60 o 
  -7   1   7      157.73      115.70     17.52 o 
  -5   1   7     8693.86     7650.10    196.35 o 
  -3   1   7   109795.43   108157.00   2398.95 o 
  -1   1   7    67755.95    61020.53    777.64 o 
   1   1   7    54696.16    46331.15    631.36 o 
   3   1   7     3311.68     2519.93     76.82 o 
   5   1   7       92.26      146.18     20.22 o 
   7   1   7    20808.75    18033.91    353.62 o 
   9   1   7    49328.40    45762.27     90.88 o 
  11   1   7    41604.60    34832.36    576.00 o 
  13   1   7    15703.74    14838.04    360.05 o 
  15   1   7     3902.80     3727.29    117.98 o 
  17   1   7     3053.29     3159.38    102.84 o 
  19   1   7     3534.29     3358.43    113.31 o 
  21   1   7    15190.28    15324.57    429.92 o 
  23   1   7     8653.60     9013.69    260.73 o 
  25   1   7     7890.92     8161.20    263.84 o 
 -28   2   7     3606.19     3722.93    122.64 o 
 -26   2   7     4739.85     4676.81    149.49 o 
 -24   2   7      149.56      216.67     37.11 o 
 -22   2   7     1144.87     1064.39     42.61 o 
 -20   2   7     6846.81     6683.16    199.46 o 
 -18   2   7     8974.70     8633.32    218.33 o 
 -16   2   7     5360.43     5538.84    164.11 o 
 -14   2   7    18532.83    18599.43    395.09 o 
 -12   2   7     1405.59     1646.09     54.95 o 
 -10   2   7     2169.82     2194.82     79.93 o 
  -8   2   7     1810.46     1606.80     53.81 o 
  -6   2   7    10221.37    10579.43    250.05 o 
  -4   2   7    19956.38    21164.15    371.66 o 
  -2   2   7     2392.79     2095.71     62.82 o 
   0   2   7     1556.15     1659.68    188.16 o 
   2   2   7     4226.40     3606.41    110.62 o 
   4   2   7    19287.53    17084.49    343.46 o 
   6   2   7    19152.16    16761.04    343.88 o 
   8   2   7     7302.07     6781.65    164.11 o 
  10   2   7     1750.20     1501.88     47.48 o 
  12   2   7      410.91      344.08     27.47 o 
  14   2   7      175.33      192.93     28.51 o 
  16   2   7     6616.47     6037.50    186.30 o 
  18   2   7     1943.69     1874.37     59.40 o 
  20   2   7     2194.54     2289.68     76.92 o 
  22   2   7      358.83      370.62     38.67 o 
  24   2   7        6.92       38.15    152.71 o 
  26   2   7      233.64      300.85     43.75 o 
 -27   3   7     1476.64     1301.18     54.63 o 
 -25   3   7     6097.80     6254.27    226.11 o 
 -23   3   7     6957.12     7420.05    231.81 o 
 -21   3   7     8913.63     9194.08    243.83 o 
 -19   3   7     4531.69     4661.57    144.93 o 
 -17   3   7      255.76      292.77     31.00 o 
 -15   3   7     3398.65     3837.59    118.70 o 
 -13   3   7    10523.51    10785.32    301.58 o 
 -11   3   7    27044.43    29147.97    517.22 o 
  -9   3   7    10140.10    10843.17    280.53 o 
  -7   3   7     5234.56     5414.12    142.55 o 
  -5   3   7      304.01      317.13     24.05 o 
  -3   3   7    17421.93    22438.79    410.43 o 
  -1   3   7     6162.92     6641.59    209.93 o 
   1   3   7    20033.75    16939.35    334.34 o 
   3   3   7     7055.13     5819.99    158.41 o 
   5   3   7     5201.81     4400.94    139.13 o 
   7   3   7        4.93       24.67     23.43 o 
   9   3   7     4909.70     4608.18    140.27 o 
  11   3   7    10572.91     9576.42    289.97 o 
  13   3   7     8252.10     8504.87    208.69 o 
  15   3   7     7694.59     7711.06    211.18 o 
  17   3   7        4.21       34.63    138.61 o 
  19   3   7       44.35      104.40    127.93 o 
  21   3   7     2338.39     2378.11     77.34 o 
  23   3   7      943.04     1034.12     47.27 o 
  25   3   7      599.04      570.29     47.38 o 
 -26   4   7      144.12      124.30     40.22 o 
 -24   4   7     1027.92      996.28     47.79 o 
 -22   4   7     3785.18     3833.97    109.37 o 
 -20   4   7     8703.81     8989.43    247.88 o 
 -18   4   7    10085.78    10214.20    253.37 o 
 -16   4   7     2238.95     2378.73     68.63 o 
 -14   4   7     6628.42     7409.79    198.22 o 
 -12   4   7     9976.00    10342.96    310.08 o 
 -10   4   7    29746.35    30887.26    559.93 o 
  -8   4   7    32604.78    35615.91    604.20 o 
  -6   4   7    24053.23    28293.83    510.06 o 
  -4   4   7     7481.09     8515.45    256.48 o 
  -2   4   7     1969.01     2313.11     71.43 o 
   0   4   7     7505.48     7882.59    704.24 o 
   2   4   7    20217.12    17259.17    345.33 o 
   4   4   7    31166.44    28188.60    510.68 o 
   6   4   7    19126.27    18251.72    384.72 o 
   8   4   7     5353.71     5269.81    153.74 o 
  10   4   7       27.99       29.24    116.84 o 
  12   4   7     4049.71     3824.95    123.26 o 
  14   4   7     8470.86     9044.58    227.04 o 
  16   4   7    27219.72    28816.43    588.02 o 
  18   4   7    13134.58    12744.50    389.39 o 
  20   4   7     1236.42     1306.36     45.82 o 
  22   4   7      316.12      261.56     38.88 o 
  24   4   7     3494.74     3696.08    117.46 o 
 -23   5   7      178.78       91.85    157.37 o 
 -21   5   7     1012.16     1033.50     47.90 o 
 -19   5   7      956.73      898.83     43.85 o 
 -17   5   7     1492.57     1422.06     45.20 o 
 -15   5   7      197.93      207.34     33.28 o 
 -13   5   7     1265.13     1341.09     45.82 o 
 -11   5   7      186.45      119.43    154.88 o 
  -9   5   7     2323.69     2523.98     82.63 o 
  -7   5   7     1485.04     1703.94     52.98 o 
  -5   5   7       13.94       89.36    119.33 o 
  -3   5   7       43.84        6.95     27.99 o 
  -1   5   7      223.42      260.53     30.48 o 
   1   5   7     2260.84     2052.48     61.58 o 
   3   5   7      116.24       35.04    139.75 o 
   5   5   7     4882.38     5078.43    158.51 o 
   7   5   7     1901.38     1745.41     56.40 o 
   9   5   7     1035.34     1054.54     37.74 o 
  11   5   7      462.69      499.90     33.90 o 
  13   5   7      278.89      300.65     34.83 o 
  15   5   7      557.77      541.47     41.68 o 
  17   5   7      341.60      375.70     41.36 o 
  19   5   7      122.70      140.89     37.74 o 
  21   5   7      204.13      233.36     40.74 o 
  23   5   7      261.04      302.31     43.85 o 
 -22   6   7     2380.16     2180.93     66.25 o 
 -20   6   7    15126.38    15034.70    473.98 o 
 -18   6   7     9363.29     8580.34    261.77 o 
 -16   6   7     4205.22     4561.32    136.22 o 
 -14   6   7     3280.25     3232.47    103.57 o 
 -12   6   7      911.48     1024.89     41.88 o 
 -10   6   7     5760.28     6085.08    200.29 o 
  -8   6   7    12548.19    13601.76    397.48 o 
  -6   6   7    31828.77    35762.09    673.66 o 
  -4   6   7    22537.88    26637.99    559.72 o 
  -2   6   7     9555.74    11140.61    350.30 o 
   0   6   7        1.02       31.86     52.46 o 
   2   6   7     8445.15     8876.22    231.60 o 
   4   6   7    20414.76    21854.29    522.61 o 
   6   6   7    21969.31    22491.14    496.07 o 
   8   6   7     5442.98     5246.07    179.25 o 
  10   6   7      303.43       35.56    142.13 o 
  12   6   7     5316.19     5567.87    190.24 o 
  14   6   7     4649.48     4650.90    148.46 o 
  16   6   7     6688.45     6145.63    182.15 o 
  18   6   7     5343.21     4977.77    146.69 o 
  20   6   7     2652.03     2612.72     81.38 o 
 -19   7   7        7.10       11.20     44.79 o 
 -17   7   7     1520.93     1382.45     55.88 o 
 -15   7   7     1323.04     1245.19     49.76 o 
 -13   7   7     3391.95     3281.81    111.65 o 
 -11   7   7      278.13      295.57     35.77 o 
  -9   7   7      299.19      349.79     35.35 o 
  -7   7   7     1142.36     1090.10     46.76 o 
  -5   7   7        4.52       32.76     37.53 o 
  -3   7   7     2842.35     3051.04     95.48 o 
  -1   7   7    10678.66    11531.24    284.47 o 
   1   7   7     6367.00     6377.64    212.53 o 
   3   7   7     1981.64     2139.25     60.34 o 
   5   7   7      151.00       92.58     43.33 o 
   7   7   7     1000.33     1078.18     47.38 o 
   9   7   7     5205.80     5300.50    160.07 o 
  11   7   7     2318.66     2139.77     74.95 o 
  13   7   7      822.55      690.45     41.26 o 
  15   7   7      263.57      218.23     38.88 o 
  17   7   7       31.06       56.92     36.60 o 
 -16   8   7     5992.86     5562.37    172.51 o 
 -14   8   7     3199.67     3048.14     90.82 o 
 -12   8   7      188.78      197.70     42.09 o 
 -10   8   7     1765.40     1745.51     55.26 o 
  -8   8   7     4057.73     3834.48    125.34 o 
  -6   8   7     6808.87     6660.04    203.40 o 
  -4   8   7     1166.68     1179.16     52.35 o 
  -2   8   7        7.96       95.90    155.51 o 
   0   8   7     1007.74      993.48     35.11 o 
   2   8   7     1695.86     1648.68     56.92 o 
   4   8   7     2272.03     2386.30     73.19 o 
   6   8   7     3436.49     3589.61    116.53 o 
   8   8   7     3296.64     3243.14    106.99 o 
  10   8   7     4832.89     4803.81    152.91 o 
  12   8   7       31.32       43.23    172.72 o 
  14   8   7     1287.93     1082.43     49.66 o 
 -11   9   7     8796.84     7845.73    240.31 o 
  -9   9   7     1108.93     1146.40     57.85 o 
  -7   9   7       87.49      112.79    182.88 o 
  -5   9   7     7584.38     7461.94    225.28 o 
  -3   9   7    11148.12    11355.31    329.99 o 
  -1   9   7     5152.89     5481.09    196.77 o 
   1   9   7     2823.82     2744.38     82.63 o 
   3   9   7      635.20      568.53     51.32 o 
   5   9   7      115.52       48.73    195.11 o 
   7   9   7      577.62      692.32     54.74 o 
   9   9   7     8628.97     8231.28    247.57 o 
  11   9   7     6833.01     6715.82    215.01 o 
 -28   0   8      559.49      602.02     43.44 o 
 -26   0   8      444.06      363.47     38.57 o 
 -24   0   8      373.31      373.11     33.59 o 
 -22   0   8     6584.56     5939.63    195.52 o 
 -20   0   8     9379.50     8484.55    220.40 o 
 -18   0   8     5214.38     5284.64    169.29 o 
 -16   0   8      208.48      295.46     26.54 o 
 -14   0   8    11447.21     9914.69    282.81 o 
 -12   0   8    45507.68    39798.21    616.74 o 
 -10   0   8    29403.80    25258.96    432.62 o 
  -8   0   8      520.16      320.86     19.39 o 
  -6   0   8       76.44       17.52     70.08 o 
  -4   0   8    22349.65    18941.03    338.18 o 
  -2   0   8    54456.84    48144.46    653.75 o 
   0   0   8    21841.11    18563.85    241.65 o 
   2   0   8    26434.30    24072.54    412.71 o 
   4   0   8       68.29      225.48     21.15 o 
   6   0   8    13762.87    14594.93    318.27 o 
   8   0   8     3020.13     2847.02     92.68 o 
  10   0   8    15436.68    13535.10    331.85 o 
  12   0   8    44823.98    40840.52    671.79 o 
  14   0   8     7981.93     7417.36    196.98 o 
  16   0   8     1744.92     1690.25     54.95 o 
  18   0   8     5816.58     5652.77    191.38 o 
  20   0   8    16318.49    15214.36    446.62 o 
  22   0   8    15633.11    15505.89    475.02 o 
  24   0   8     6957.97     7215.10    246.12 o 
  26   0   8     2255.70     2431.50     69.25 o 
 -27   1   8      916.27      892.82     47.48 o 
 -25   1   8      470.41      508.30     40.64 o 
 -23   1   8      618.01      621.09     37.74 o 
 -21   1   8       40.48       28.61    114.25 o 
 -19   1   8     3776.44     3568.78    123.16 o 
 -17   1   8     4887.62     4568.27    154.47 o 
 -15   1   8    10605.80     9752.45    285.61 o 
 -13   1   8    11244.50    11119.46    293.18 o 
 -11   1   8      111.36      135.29     22.08 o 
  -9   1   8    17034.70    16401.71    335.69 o 
  -7   1   8    19564.45    17927.12    338.69 o 
  -5   1   8    12766.20    12632.12    273.38 o 
  -3   1   8       50.52      201.23     20.63 o 
  -1   1   8      851.14      689.83     24.88 o 
   1   1   8       18.00       28.30    112.90 o 
   3   1   8        0.10       22.70     90.92 o 
   5   1   8      372.06      264.98     23.01 o 
   7   1   8    18212.02    15726.39    344.81 o 
   9   1   8    31352.78    27731.41    500.01 o 
  11   1   8    10481.10     9000.11    283.33 o 
  13   1   8     2177.49     2071.04     68.53 o 
  15   1   8       29.31      107.09    116.63 o 
  17   1   8     2749.54     2823.17     92.89 o 
  19   1   8     1423.88     1391.37     45.30 o 
  21   1   8      491.60      514.52     40.54 o 
  23   1   8        1.38       41.26    165.04 o 
  25   1   8       14.67       42.09    168.15 o 
 -26   2   8     6436.37     6318.24    193.87 o 
 -24   2   8    13777.32    13033.64    317.34 o 
 -22   2   8    20415.64    19390.24    495.13 o 
 -20   2   8     4107.78     3847.34    106.16 o 
 -18   2   8        2.59        7.46     29.96 o 
 -16   2   8     7261.28     7453.13    197.08 o 
 -14   2   8     6661.90     7019.16    180.60 o 
 -12   2   8    16889.56    16802.40    372.80 o 
 -10   2   8    15166.98    15268.07    334.34 o 
  -8   2   8    24408.37    22397.22    412.82 o 
  -6   2   8    31782.60    31042.67    502.49 o 
  -4   2   8     3623.67     3948.00    119.95 o 
  -2   2   8    30061.70    29785.76    484.56 o 
   0   2   8    35797.04    31207.79   3491.96 o 
   2   2   8    48896.82    39210.61    598.60 o 
   4   2   8    10051.41     7543.94    178.21 o 
   6   2   8       18.31        6.01     23.84 o 
   8   2   8     9635.03     8525.71    196.98 o 
  10   2   8    19247.06    17200.81    386.90 o 
  12   2   8    11581.06    10545.64    310.81 o 
  14   2   8     7231.60     6679.12    190.55 o 
  16   2   8     2972.69     2811.46     79.31 o 
  18   2   8     3106.09     3003.25     96.83 o 
  20   2   8      146.01       87.08     34.83 o 
  22   2   8     1491.84     1518.78     65.31 o 
  24   2   8     6812.46     7325.51    208.07 o 
 -25   3   8     2545.95     2587.94     82.42 o 
 -23   3   8       65.23       90.30    152.60 o 
 -21   3   8     3545.84     3165.08     93.20 o 
 -19   3   8    13224.53    14083.21    397.27 o 
 -17   3   8     5051.63     5227.41    168.78 o 
 -15   3   8     8293.85     8796.50    216.36 o 
 -13   3   8     5853.50     6361.05    179.66 o 
 -11   3   8      387.85       71.95    131.35 o 
  -9   3   8     1708.67     1711.40     53.08 o 
  -7   3   8     5613.48     5891.01    156.96 o 
  -5   3   8    39030.74    43908.36    665.67 o 
  -3   3   8    33278.21    35658.52    572.16 o 
  -1   3   8    22330.81    24696.44    451.70 o 
   1   3   8      100.72       26.64    106.37 o 
   3   3   8    41450.16    36411.69    604.20 o 
   5   3   8    37394.90    33656.73    575.69 o 
   7   3   8    35579.24    32035.01    554.85 o 
   9   3   8     2569.45     2231.94     74.95 o 
  11   3   8      248.91       31.72    127.20 o 
  13   3   8       47.15       33.07    132.49 o 
  15   3   8      281.31      288.31     36.91 o 
  17   3   8    13392.91    13224.08    397.68 o 
  19   3   8     5062.74     5201.91    159.76 o 
  21   3   8     4826.73     5024.01    165.36 o 
  23   3   8      891.81      869.90     47.79 o 
  25   3   8      149.02      173.96     43.75 o 
 -24   4   8      303.60      402.66     41.36 o 
 -22   4   8     1570.49     1638.63     52.98 o 
 -20   4   8     2810.31     2859.46     87.60 o 
 -18   4   8     4761.29     4748.55    150.74 o 
 -16   4   8        9.33       71.84    116.32 o 
 -14   4   8      842.73      944.76     39.91 o 
 -12   4   8    20935.48    22078.02    475.02 o 
 -10   4   8     8489.73     9568.54    292.66 o 
  -8   4   8     2088.46     2118.83     62.93 o 
  -6   4   8      138.30       28.72    115.07 o 
  -4   4   8     1625.78     1909.31     59.20 o 
  -2   4   8      604.48      716.58     30.48 o 
   0   4   8     1125.12     1350.70    176.19 o 
   2   4   8     6415.43     5840.52    158.93 o 
   4   4   8     1017.62      775.15     34.94 o 
   6   4   8     1943.82     1818.81     55.36 o 
   8   4   8      493.73      441.02     30.89 o 
  10   4   8     3630.38     3271.76    101.08 o 
  12   4   8     6010.15     5926.15    189.51 o 
  14   4   8    14164.60    14630.38    399.55 o 
  16   4   8     1303.04     1428.07     55.57 o 
  18   4   8      248.03      145.35    158.41 o 
  20   4   8     1598.18     1779.83     57.74 o 
  22   4   8     1071.94     1112.50     49.45 o 
  24   4   8      141.13       43.13    172.30 o 
 -23   5   8      261.33      224.76     41.99 o 
 -21   5   8     1266.58     1295.37     51.73 o 
 -19   5   8     8617.78     8461.02    250.88 o 
 -17   5   8     8388.00     8801.99    244.35 o 
 -15   5   8    12967.69    13978.19    402.97 o 
 -13   5   8    10036.66    10497.01    256.28 o 
 -11   5   8     1329.85     1537.24     50.07 o 
  -9   5   8    13980.71    14980.58    400.27 o 
  -7   5   8    28106.69    32547.66    612.70 o 
  -5   5   8    16929.95    19892.42    455.01 o 
  -3   5   8     4707.16     5460.67    180.60 o 
  -1   5   8      732.22      863.58     35.46 o 
   1   5   8      101.03       82.11    103.98 o 
   3   5   8     3051.40     3093.13     93.93 o 
   5   5   8     4551.56     4197.44    125.75 o 
   7   5   8    11865.04    12349.51    341.29 o 
   9   5   8    13159.55    13778.62    370.21 o 
  11   5   8      240.80      308.94     33.59 o 
  13   5   8     4376.93     4594.81    142.03 o 
  15   5   8     7139.48     7246.10    220.09 o 
  17   5   8    19256.30    20448.72    513.48 o 
  19   5   8     7928.00     8281.87    251.51 o 
  21   5   8     1306.20     1449.22     54.01 o 
 -22   6   8     1186.44     1188.07     54.32 o 
 -20   6   8     3304.28     3455.77    102.12 o 
 -18   6   8     1266.62     1263.96     52.77 o 
 -16   6   8      230.49      209.42     38.05 o 
 -14   6   8     2712.38     2683.63     78.06 o 
 -12   6   8     4775.71     4775.92    150.95 o 
 -10   6   8     7811.17     7579.40    222.89 o 
  -8   6   8      578.36      596.94     40.54 o 
  -6   6   8      267.23      306.35     41.36 o 
  -4   6   8       55.69       43.75    174.79 o 
  -2   6   8      531.53      540.44     43.02 o 
   0   6   8     1629.24     1715.54    109.79 o 
   2   6   8        7.90       22.29     33.80 o 
   4   6   8      778.83      805.11     49.45 o 
   6   6   8     2613.64     2342.35     77.13 o 
   8   6   8      489.64      442.68     37.01 o 
  10   6   8     1565.86     1451.40     45.93 o 
  12   6   8     6760.72     6052.01    206.31 o 
  14   6   8     2532.71     2507.80     76.20 o 
  16   6   8     3582.87     3499.83    106.78 o 
  18   6   8        9.06       36.60    146.69 o 
  20   6   8       33.38       10.57     42.40 o 
 -19   7   8     7139.42     6786.62    211.07 o 
 -17   7   8     9578.78     8870.00    276.70 o 
 -15   7   8     6351.72     5975.40    187.96 o 
 -13   7   8     2134.46     1986.75     65.11 o 
 -11   7   8      253.86       37.43    150.01 o 
  -9   7   8       64.33      130.63     34.32 o 
  -7   7   8     9824.32     9962.80    268.30 o 
  -5   7   8    17418.11    19740.75    513.79 o 
  -3   7   8    19542.56    22097.71    551.32 o 
  -1   7   8     6313.78     7000.08    232.53 o 
   1   7   8       19.58       37.63    150.74 o 
   3   7   8     7545.71     7608.63    241.97 o 
   5   7   8    21282.67    23135.46    583.56 o 
   7   7   8     7392.14     7348.21    229.32 o 
   9   7   8     9855.45     9453.88    252.44 o 
  11   7   8     1053.58      955.74     43.44 o 
  13   7   8      106.06       37.94    151.77 o 
  15   7   8      342.40      135.08    155.09 o 
  17   7   8     2698.85     2498.47     88.02 o 
 -16   8   8      354.53      186.50    196.25 o 
 -14   8   8      542.98      452.73     49.66 o 
 -12   8   8     1303.90     1317.66     54.22 o 
 -10   8   8     1210.72     1091.86     51.21 o 
  -8   8   8     1574.13     1689.32     56.29 o 
  -6   8   8     1431.43     1353.43     55.78 o 
  -4   8   8     1169.52     1257.95     53.39 o 
  -2   8   8     4643.54     5059.67    152.81 o 
   0   8   8     6902.35     7012.22    501.98 o 
   2   8   8     5291.58     5052.83    153.43 o 
   4   8   8      349.87      368.34     46.34 o 
   6   8   8       29.72       45.20    180.91 o 
   8   8   8     2754.95     2800.47     95.79 o 
  10   8   8     4603.88     4309.19    114.45 o 
  12   8   8     1943.55     1817.67     56.92 o 
  14   8   8      544.27      512.76     44.47 o 
 -11   9   8      154.83       52.46    209.83 o 
  -9   9   8        9.79       44.58    178.31 o 
  -7   9   8     2316.85     2055.18     79.20 o 
  -5   9   8      461.60      467.35     51.73 o 
  -3   9   8       57.28       47.27    189.10 o 
  -1   9   8      339.79      470.67     47.48 o 
   1   9   8      116.31       44.58    178.21 o 
   3   9   8      289.14      333.10     48.52 o 
   5   9   8      572.27      476.89     54.63 o 
   7   9   8      718.33      755.56     58.99 o 
   9   9   8     3131.06     3304.93    110.51 o 
 -27   1   9        0.39       37.22    148.77 o 
 -25   1   9     1472.52     1438.33     49.04 o 
 -23   1   9     7447.17     7637.14    229.84 o 
 -21   1   9    10785.86    10069.89    253.68 o 
 -19   1   9    19982.02    19542.22    464.97 o 
 -17   1   9      634.97      587.40     34.63 o 
 -15   1   9       56.70       81.80     26.54 o 
 -13   1   9     6115.82     5707.82    162.14 o 
 -11   1   9    22927.57    21550.02    426.09 o 
  -9   1   9    40005.46    35656.04    568.33 o 
  -7   1   9    15254.59    13255.50    298.26 o 
  -5   1   9    34175.28    34676.14    538.68 o 
  -3   1   9     3429.42     3452.98    110.62 o 
  -1   1   9     8287.03     7986.20    225.80 o 
   1   1   9    31739.46    27676.46    471.81 o 
   3   1   9    23186.62    20465.41    395.09 o 
   5   1   9    14570.19    12601.33    315.99 o 
   7   1   9     4631.81     4406.44    144.72 o 
   9   1   9      491.01      478.24     31.93 o 
  11   1   9    11173.06    10656.46    323.66 o 
  13   1   9    12409.87    11681.77    342.11 o 
  15   1   9     9113.33     8660.17    221.75 o 
  17   1   9     2625.42     2742.72     92.16 o 
  19   1   9      746.56      682.05     39.81 o 
  21   1   9      752.46      819.94     44.37 o 
  23   1   9     3282.19     3472.36    107.82 o 
  25   1   9     5438.38     6253.86    201.54 o 
 -26   2   9     3953.93     3952.15    128.66 o 
 -24   2   9     1148.58     1016.39     50.07 o 
 -22   2   9       26.96       36.70    147.11 o 
 -20   2   9     1970.08     1968.40     67.80 o 
 -18   2   9     8755.74     9028.62    227.45 o 
 -16   2   9     2545.36     2652.53     86.25 o 
 -14   2   9    12552.58    11952.76    336.72 o 
 -12   2   9     1312.05     1304.39     42.51 o 
 -10   2   9       37.26       23.43     93.41 o 
  -8   2   9     9279.68     9353.83    262.50 o 
  -6   2   9    21150.33    20786.69    400.59 o 
  -4   2   9    15228.82    14167.80    316.92 o 
  -2   2   9    21017.77    20242.00    392.71 o 
   0   2   9     8676.86     7847.14    905.88 o 
   2   2   9     1720.50     1475.86     46.65 o 
   4   2   9    22469.40    20174.92    414.68 o 
   6   2   9    16590.99    14296.04    341.29 o 
   8   2   9    32886.89    29112.10    536.08 o 
  10   2   9     9269.20     8737.09    209.42 o 
  12   2   9     2973.70     2736.19     80.66 o 
  14   2   9      152.39      157.06     33.80 o 
  16   2   9     1219.77     1259.19     46.76 o 
  18   2   9     6265.61     5814.09    169.19 o 
  20   2   9     5705.56     6083.63    210.87 o 
  22   2   9     2646.34     2577.06     77.55 o 
  24   2   9      516.04      473.98     50.59 o 
 -25   3   9     2385.26     2469.55     66.56 o 
 -23   3   9     4706.40     4770.22    143.38 o 
 -21   3   9     7446.07     7620.24    233.05 o 
 -19   3   9     7081.66     7184.20    218.75 o 
 -17   3   9      750.88      755.04     36.28 o 
 -15   3   9      987.07      958.34     37.84 o 
 -13   3   9     6877.44     7276.99    196.25 o 
 -11   3   9    26114.86    27186.82    518.67 o 
  -9   3   9    15047.17    14978.10    362.23 o 
  -7   3   9     7343.78     7737.39    184.33 o 
  -5   3   9      213.97      155.82     26.13 o 
  -3   3   9     8310.88     8263.94    259.90 o 
  -1   3   9    18710.11    20067.21    413.75 o 
   1   3   9    32604.90    26574.54    484.04 o 
   3   3   9    21858.98    19161.02    414.68 o 
   5   3   9    17270.68    15978.42    385.45 o 
   7   3   9     4571.27     3865.38    126.89 o 
   9   3   9     1734.59     1491.00     45.72 o 
  11   3   9    10484.88     9796.20    309.46 o 
  13   3   9    20051.59    18025.41    448.48 o 
  15   3   9    17038.08    16098.99    428.58 o 
  17   3   9     3952.73     4018.09    114.04 o 
  19   3   9     1626.75     1395.41     51.73 o 
  21   3   9      862.37      949.11     48.41 o 
  23   3   9     2203.07     2153.77     66.14 o 
 -24   4   9     2917.29     2940.94     87.71 o 
 -22   4   9     1747.09     1735.56     54.12 o 
 -20   4   9       47.53       32.97    132.18 o 
 -18   4   9     5154.24     5276.24    159.65 o 
 -16   4   9     6076.51     6260.39    199.46 o 
 -14   4   9    24664.64    26010.68    548.84 o 
 -12   4   9     5063.72     5445.02    182.56 o 
 -10   4   9      815.20     1044.59     37.84 o 
  -8   4   9     6961.14     7627.50    199.88 o 
  -6   4   9     7481.21     8119.73    202.57 o 
  -4   4   9     8767.35    10011.00    299.71 o 
  -2   4   9     6240.37     6759.67    182.05 o 
   0   4   9    11611.54    11033.97   2150.30 o 
   2   4   9        1.51       30.27    120.67 o 
   4   4   9     1357.10     1254.94     42.61 o 
   6   4   9     2380.77     2238.78     72.16 o 
   8   4   9     6985.79     6411.23    190.34 o 
  10   4   9     5831.98     5425.42    178.94 o 
  12   4   9        6.94       35.14    140.58 o 
  14   4   9        1.82       35.66    142.96 o 
  16   4   9     4396.32     4693.61    151.15 o 
  18   4   9     9826.70    10039.10    271.83 o 
  20   4   9     4378.15     4470.51    142.24 o 
  22   4   9      812.75      825.84     47.69 o 
 -23   5   9        1.11       40.95    163.70 o 
 -21   5   9        4.02       41.47    165.87 o 
 -19   5   9      472.17      473.67     40.43 o 
 -17   5   9       62.36       37.63    150.84 o 
 -15   5   9       23.75       33.59    134.25 o 
 -13   5   9     1270.72     1187.35     46.65 o 
 -11   5   9      422.50      409.40     37.53 o 
  -9   5   9     1449.97     1438.23     54.84 o 
  -7   5   9       52.91       34.73    138.92 o 
  -5   5   9        3.56       32.97    131.97 o 
  -3   5   9       34.85       47.48     30.69 o 
  -1   5   9     1002.24     1204.56     40.33 o 
   1   5   9      826.59      881.31     33.90 o 
   3   5   9      568.08      429.92     33.49 o 
   5   5   9        2.89       75.89     35.25 o 
   7   5   9     5619.35     5267.84    179.45 o 
   9   5   9      111.89       83.66    141.61 o 
  11   5   9     1280.10     1194.08     45.62 o 
  13   5   9     1286.83     1420.40     45.93 o 
  15   5   9      193.20       39.50    157.99 o 
  17   5   9     1483.36     1435.02     55.36 o 
  19   5   9       43.94       43.33    173.44 o 
  21   5   9       72.70      103.36     41.47 o 
 -20   6   9     2990.68     2816.12     83.25 o 
 -18   6   9     6419.25     6528.28    227.25 o 
 -16   6   9     9503.76    10022.10    276.08 o 
 -14   6   9     9042.20     9209.83    262.50 o 
 -12   6   9     5216.91     5352.13    168.78 o 
 -10   6   9     1935.60     1935.85     57.85 o 
  -8   6   9      660.97      765.30     40.22 o 
  -6   6   9    13916.98    15153.30    430.13 o 
  -4   6   9    22575.06    25284.88    567.60 o 
  -2   6   9    21895.64    24542.49    561.17 o 
   0   6   9     9173.84     9767.41   1163.24 o 
   2   6   9        2.97       33.38    133.63 o 
   4   6   9    11907.87    11652.43    362.54 o 
   6   6   9    13963.72    12855.64    367.72 o 
   8   6   9    16974.50    16327.17    426.19 o 
  10   6   9    15809.61    16134.03    431.48 o 
  12   6   9      425.50      322.00     38.15 o 
  14   6   9      423.37      409.40     38.77 o 
  16   6   9     1116.14     1165.68     49.87 o 
  18   6   9     4993.57     4931.43    153.33 o 
 -19   7   9     1994.76     1777.13     63.24 o 
 -17   7   9        0.50       42.61    170.44 o 
 -15   7   9       20.46       42.71    170.64 o 
 -13   7   9      615.48      765.72     43.85 o 
 -11   7   9      693.25      672.00     41.99 o 
  -9   7   9     1803.29     1851.77     54.22 o 
  -7   7   9     2473.56     2545.85     69.04 o 
  -5   7   9     1198.79     1238.77     52.25 o 
  -3   7   9      350.87      260.42     46.44 o 
  -1   7   9     4949.71     5122.50    153.64 o 
   1   7   9     9344.83     8821.79    243.11 o 
   3   7   9     7286.57     7546.53    238.44 o 
   5   7   9      266.46      203.09     50.28 o 
   7   7   9      220.07      166.18     38.77 o 
   9   7   9      793.13      668.47     44.37 o 
  11   7   9     1809.32     1604.41     55.57 o 
  13   7   9      960.57      893.13     44.68 o 
  15   7   9      529.17      490.36     41.88 o 
  17   7   9     1295.67     1275.67     53.81 o 
 -14   8   9     5284.64     4788.36    146.28 o 
 -12   8   9      594.42      543.76     46.96 o 
 -10   8   9      476.66      456.67     44.99 o 
  -8   8   9     2877.64     2991.95    103.15 o 
  -6   8   9     7189.86     7585.20    219.68 o 
  -4   8   9     5563.80     6370.90    198.74 o 
  -2   8   9     2131.45     2064.30     69.98 o 
   0   8   9      795.88      782.59     81.12 o 
   2   8   9        4.01       41.57    166.50 o 
   4   8   9      960.24      809.88     51.94 o 
   6   8   9     2347.44     2405.38     79.41 o 
   8   8   9     4649.31     4550.44    140.99 o 
  10   8   9    10413.44     9839.33    286.24 o 
  12   8   9      531.47      556.30     44.06 o 
  -9   9   9     4570.17     4655.25    141.10 o 
  -7   9   9     4567.51     4331.48    148.66 o 
  -5   9   9      206.80      308.01     49.35 o 
  -3   9   9      207.11      104.09    189.51 o 
  -1   9   9      372.04      416.76     47.07 o 
   1   9   9     1885.22     1925.90     72.67 o 
   3   9   9     2404.31     2162.99     68.53 o 
   5   9   9     2727.00     2722.51     95.07 o 
   7   9   9     2896.04     2855.00     80.66 o 
 -26   0  10      611.36      643.18     42.92 o 
 -24   0  10      118.74       81.17    120.05 o 
 -22   0  10     2395.69     2202.29     71.74 o 
 -20   0  10    20707.48    19671.50    478.34 o 
 -18   0  10    64432.10    60724.13    936.67 o 
 -16   0  10     5593.83     5637.43    175.41 o 
 -14   0  10     2518.42     2401.02     75.68 o 
 -12   0  10     5654.99     4802.98    152.09 o 
 -10   0  10    51758.52    45994.54    696.98 o 
  -8   0  10    33577.77    27955.44    486.84 o 
  -6   0  10    35210.24    29121.23    487.77 o 
  -4   0  10    24570.85    21555.41    402.04 o 
  -2   0  10    10285.64     9074.03    250.37 o 
   0   0  10       70.65      123.97     15.24 o 
   2   0  10     4689.74     4285.77    132.91 o 
   4   0  10    16183.23    12627.04    317.96 o 
   6   0  10    27619.07    24603.13    476.06 o 
   8   0  10    11854.03    10490.17    308.84 o 
  10   0  10       51.66       68.11    113.93 o 
  12   0  10    14781.59    15758.22    404.32 o 
  14   0  10    27554.73    26404.21    556.82 o 
  16   0  10    18125.95    18726.12    477.72 o 
  18   0  10     4863.08     4951.33    158.51 o 
  20   0  10     1842.34     1829.80     60.13 o 
  22   0  10        4.28       37.43    149.60 o 
  24   0  10     1866.04     2032.68     61.37 o 
 -27   1  10       62.47      110.10     38.77 o 
 -25   1  10        3.75       34.32    137.16 o 
 -23   1  10      384.29      334.75     36.49 o 
 -21   1  10      110.75       35.56    142.24 o 
 -19   1  10      200.69       39.29    156.96 o 
 -17   1  10     4410.27     4195.05    135.39 o 
 -15   1  10     4273.07     4038.92    125.86 o 
 -13   1  10     2788.50     2807.62     82.00 o 
 -11   1  10      125.97      131.87     24.67 o 
  -9   1  10     1668.12     1500.12     42.71 o 
  -7   1  10    20495.99    19221.88    384.21 o 
  -5   1  10     3725.26     3419.39    104.19 o 
  -3   1  10      389.47      399.76     24.26 o 
  -1   1  10     1297.76     1250.38     42.30 o 
   1   1  10        2.65       30.27    121.19 o 
   3   1  10      798.01      806.87     31.10 o 
   5   1  10      866.68      847.62     33.59 o 
   7   1  10     5747.42     5372.34    166.18 o 
   9   1  10    10214.93     9242.80    221.13 o 
  11   1  10    10417.45     9586.37    233.05 o 
  13   1  10      251.26      279.70     34.94 o 
  15   1  10     1462.31     1517.85     47.48 o 
  17   1  10     2698.09     2603.39     84.18 o 
  19   1  10     1818.40     1966.95     55.26 o 
  21   1  10      316.91      367.10     40.85 o 
  23   1  10       14.26       43.85    175.41 o 
 -26   2  10      131.53       41.57    166.08 o 
 -24   2  10     4477.25     4338.53    140.58 o 
 -22   2  10     7397.43     7045.28    229.84 o 
 -20   2  10     5759.35     5543.61    191.69 o 
 -18   2  10     6591.66     6579.18    203.92 o 
 -16   2  10     2842.26     3005.12     92.47 o 
 -14   2  10      248.38      117.77    123.26 o 
 -12   2  10      747.26      945.90     32.45 o 
 -10   2  10    11950.29    11449.96    307.07 o 
  -8   2  10    18517.22    16951.58    377.36 o 
  -6   2  10    16350.51    15487.02    349.27 o 
  -4   2  10     8015.84     8339.00    188.79 o 
  -2   2  10     9812.37     9823.98    280.85 o 
   0   2  10    44448.86    41253.08   3102.31 o 
   2   2  10    38608.86    33051.92    566.25 o 
   4   2  10    17411.02    14268.99    354.35 o 
   6   2  10    13194.45    12932.04    339.73 o 
   8   2  10       55.49       88.33    132.18 o 
  10   2  10     2684.89     2515.27     73.61 o 
  12   2  10     3630.25     3430.58    101.29 o 
  14   2  10     6805.93     6159.72    195.94 o 
  16   2  10     4554.53     4594.39    131.77 o 
  18   2  10     4905.82     4670.18    155.40 o 
  20   2  10     1377.01     1255.04     49.24 o 
  22   2  10       47.35       45.62    182.25 o 
  24   2  10     6392.56     7108.83    219.68 o 
 -25   3  10     6591.71     6903.05    207.34 o 
 -23   3  10     3868.85     3548.25    110.51 o 
 -21   3  10       29.77       33.69    134.57 o 
 -19   3  10      286.28      249.95     34.00 o 
 -17   3  10     1885.23     1889.10     61.68 o 
 -15   3  10     5341.93     5454.76    178.21 o 
 -13   3  10    15031.53    15800.93    399.13 o 
 -11   3  10    12167.14    12272.59    341.39 o 
  -9   3  10     8010.76     7547.99    195.94 o 
  -7   3  10      350.86      385.66     28.30 o 
  -5   3  10     4025.68     4075.00    118.81 o 
  -3   3  10    23698.69    24796.79    481.97 o 
  -1   3  10    50116.74    52394.47    795.57 o 
   1   3  10    18411.92    16956.45    383.58 o 
   3   3  10       98.69       32.97    131.97 o 
   5   3  10     5908.15     5062.05    174.06 o 
   7   3  10     7310.93     6630.60    195.32 o 
   9   3  10     4814.20     4323.50    134.67 o 
  11   3  10     4922.11     4298.41    141.20 o 
  13   3  10     2221.46     2210.17     61.48 o 
  15   3  10     4641.47     4862.28    152.09 o 
  17   3  10      121.50       36.60    146.28 o 
  19   3  10     4336.78     4246.68    135.91 o 
  21   3  10     5807.21     5729.08    191.07 o 
  23   3  10     2784.07     3181.05    104.09 o 
 -24   4  10       44.48       95.38    165.98 o 
 -22   4  10       17.19       39.50    157.89 o 
 -20   4  10     1297.71     1345.24     47.27 o 
 -18   4  10     5988.82     5930.72    205.68 o 
 -16   4  10     1009.08     1012.25     42.09 o 
 -14   4  10       22.43       37.11    148.25 o 
 -12   4  10     3182.15     3444.99    104.81 o 
 -10   4  10     7087.05     7918.92    210.97 o 
  -8   4  10     1754.29     1895.32     61.89 o 
  -6   4  10      620.14      801.90     33.59 o 
  -4   4  10      268.00      117.98    128.14 o 
  -2   4  10        3.07       33.38    133.42 o 
   0   4  10     1109.95      936.22    160.53 o 
   2   4  10     2036.93     1587.31     50.70 o 
   4   4  10     7367.79     6480.79    196.46 o 
   6   4  10     9554.16     8576.92    223.93 o 
   8   4  10      855.75      682.57     40.33 o 
  10   4  10      356.70      266.33     39.08 o 
  12   4  10      283.77      174.37     38.67 o 
  14   4  10     7477.33     7143.25    223.72 o 
  16   4  10      786.97      865.65     44.06 o 
  18   4  10       68.45       38.25    153.12 o 
  20   4  10      464.47      524.58     45.93 o 
  22   4  10      490.21      632.08     46.13 o 
 -23   5  10     7730.11     7842.62    230.98 o 
 -21   5  10     3696.95     3849.41    115.80 o 
 -19   5  10       28.65       33.69     37.11 o 
 -17   5  10     7060.16     7197.99    232.22 o 
 -15   5  10    18274.95    19083.37    498.66 o 
 -13   5  10    21984.46    23626.55    545.10 o 
 -11   5  10    13403.76    14371.10    413.96 o 
  -9   5  10     1905.20     2127.75     64.07 o 
  -7   5  10     3761.53     4262.54    123.68 o 
  -5   5  10     9561.85    11055.39    345.95 o 
  -3   5  10     8854.01    11018.48    262.39 o 
  -1   5  10    14509.64    16956.97    431.17 o 
   1   5  10    20542.68    17765.92    412.92 o 
   3   5  10     7155.32     6121.26    197.91 o 
   5   5  10       13.88       39.91    159.55 o 
   7   5  10     1229.12     1056.72     43.85 o 
   9   5  10    20147.01    17840.67    460.51 o 
  11   5  10    16403.82    16791.41    453.35 o 
  13   5  10     3070.90     3040.88     97.24 o 
  15   5  10      205.72       40.43    161.62 o 
  17   5  10     2154.69     2267.50     78.58 o 
  19   5  10     3454.60     3410.57    109.06 o 
 -20   6  10      432.07      396.23     44.79 o 
 -18   6  10     1103.44     1050.29     50.38 o 
 -16   6  10       10.57       36.49    146.07 o 
 -14   6  10      984.54     1071.65     46.76 o 
 -12   6  10     2859.36     3085.88     91.65 o 
 -10   6  10      984.91      940.82     44.27 o 
  -8   6  10       84.52       37.11    148.46 o 
  -6   6  10      699.28      752.03     42.30 o 
  -4   6  10     4051.72     4451.54    138.82 o 
  -2   6  10     3444.81     3718.89    119.22 o 
   0   6  10      736.85      758.82     29.39 o 
   2   6  10     5534.80     5185.11    177.59 o 
   4   6  10     1894.93     1511.21     47.48 o 
   6   6  10     1031.78      970.15     44.16 o 
   8   6  10     2092.83     1940.83     64.79 o 
  10   6  10      119.55       70.39     39.40 o 
  12   6  10     5206.08     5011.98    165.87 o 
  14   6  10      888.49      896.34     46.55 o 
  16   6  10     1052.80     1124.52     48.52 o 
  18   6  10      140.40      161.10     42.09 o 
 -17   7  10     2885.58     2874.28     93.72 o 
 -15   7  10     4419.88     4431.94    147.52 o 
 -13   7  10     3515.35     3309.39    118.08 o 
 -11   7  10     1262.16     1365.45     50.38 o 
  -9   7  10      252.20       40.64    162.66 o 
  -7   7  10     1017.00     1094.97     48.00 o 
  -5   7  10     6952.42     7502.89    243.32 o 
  -3   7  10    16975.50    18398.94    523.75 o 
  -1   7  10     7593.30     8494.40    258.35 o 
   1   7  10     2102.65     1954.30     65.31 o 
   3   7  10     2035.43     1842.96     66.25 o 
   5   7  10     9701.95     9246.33    284.68 o 
   7   7  10     5407.33     5273.13    163.18 o 
   9   7  10    11429.86    11124.85    284.99 o 
  11   7  10     2881.27     2838.52     85.74 o 
  13   7  10      971.44      823.15     45.82 o 
  15   7  10      470.66      491.19     43.33 o 
 -14   8  10      417.02      368.14     48.62 o 
 -12   8  10       18.35      136.74    157.79 o 
 -10   8  10     1867.31     1831.45     62.62 o 
  -8   8  10     5556.35     5563.10    169.81 o 
  -6   8  10    12294.39    12431.73    343.26 o 
  -4   8  10     2986.65     3254.65    107.40 o 
  -2   8  10      199.48      145.66     41.68 o 
   0   8  10     1690.89     1822.56    102.53 o 
   2   8  10     3971.08     3830.65    124.09 o 
   4   8  10     3450.55     3521.19    108.96 o 
   6   8  10     1784.98     1890.96     66.97 o 
   8   8  10     1549.51     1407.44     56.81 o 
  10   8  10        3.59       39.60    158.62 o 
  12   8  10      689.65      643.80     47.07 o 
  -7   9  10      116.22      107.30    211.18 o 
  -5   9  10      856.64     1014.42     57.74 o 
  -3   9  10      751.65      852.90     54.84 o 
  -1   9  10      170.67      143.27     45.20 o 
   1   9  10      754.66      666.71     50.80 o 
   3   9  10      580.38      580.77     53.49 o 
   5   9  10        1.93       52.25    208.90 o 
 -25   1  11       33.75       59.51     36.08 o 
 -23   1  11     2145.36     1952.13     60.54 o 
 -21   1  11     2224.83     2053.73     64.90 o 
 -19   1  11    32673.63    30846.52    636.44 o 
 -17   1  11    19827.54    18091.34    449.31 o 
 -15   1  11     4119.41     3926.03    127.41 o 
 -13   1  11     3834.40     3381.03    101.29 o 
 -11   1  11     1415.45     1181.02     40.54 o 
  -9   1  11    27574.84    24925.03    479.06 o 
  -7   1  11    29372.50    25973.15    481.86 o 
  -5   1  11    48742.08    44862.34    690.24 o 
  -3   1  11    17659.07    17661.83    382.34 o 
  -1   1  11     1384.51     1424.03     45.10 o 
   1   1  11     5706.33     4737.88    148.87 o 
   3   1  11    14669.66    12705.52    329.36 o 
   5   1  11    23833.26    21584.85    461.23 o 
   7   1  11    24903.55    23029.61    485.39 o 
   9   1  11     5230.23     5142.40    174.27 o 
  11   1  11      388.06      467.04     37.11 o 
  13   1  11     3934.43     3733.30    119.53 o 
  15   1  11    10337.47    10965.61    268.51 o 
  17   1  11     8886.13     8487.35    250.26 o 
  19   1  11     8311.37     8122.63    261.35 o 
  21   1  11     4033.98     4233.72    133.01 o 
  23   1  11      134.01      157.68    163.18 o 
 -26   2  11     1317.69     1206.01     53.60 o 
 -24   2  11     1863.86     1801.80     56.81 o 
 -22   2  11      634.89      582.74     41.47 o 
 -20   2  11      633.01      583.77     36.60 o 
 -18   2  11       10.55      102.95    126.17 o 
 -16   2  11        4.93       31.00    124.09 o 
 -14   2  11     1921.26     1922.37     63.24 o 
 -12   2  11      400.31      400.59     31.41 o 
 -10   2  11     5025.48     4473.72    153.64 o 
  -8   2  11      546.64      656.13     32.24 o 
  -6   2  11     1016.04      948.28     33.59 o 
  -4   2  11     4333.78     4382.80    148.15 o 
  -2   2  11     8638.92     8241.03    200.81 o 
   0   2  11     6478.48     5687.92    561.48 o 
   2   2  11     5775.89     5600.21    179.04 o 
   4   2  11      915.44      944.44     37.74 o 
   6   2  11     3239.83     2982.72    103.77 o 
   8   2  11     3584.05     3391.08    110.72 o 
  10   2  11     3225.35     2986.66     96.00 o 
  12   2  11     4537.13     4365.28    141.41 o 
  14   2  11      152.91       34.73    138.82 o 
  16   2  11      303.59      258.56     36.60 o 
  18   2  11     1221.61     1156.45     47.69 o 
  20   2  11     2094.44     2134.38     68.32 o 
  22   2  11     1743.40     1957.62     61.89 o 
 -25   3  11      341.32      274.42     47.90 o 
 -23   3  11        1.85       38.05    151.88 o 
 -21   3  11       10.16        8.40     33.69 o 
 -19   3  11     4139.44     4368.60    148.46 o 
 -17   3  11     2548.84     2443.43     97.35 o 
 -15   3  11       78.63      118.60     30.79 o 
 -13   3  11      282.61      248.81     35.14 o 
 -11   3  11      444.83      418.00     37.01 o 
  -9   3  11     7236.09     7122.10    195.21 o 
  -7   3  11      523.76      509.54     30.69 o 
  -5   3  11     1741.63     1701.87     48.62 o 
  -3   3  11      171.24       63.97     30.38 o 
  -1   3  11      267.58      129.38     36.28 o 
   1   3  11     5713.38     4487.82    138.30 o 
   3   3  11     1364.15     1213.47     43.02 o 
   5   3  11    13269.79    12393.68    358.70 o 
   7   3  11     4920.25     4634.20    144.41 o 
   9   3  11     1363.57     1098.08     44.16 o 
  11   3  11        1.81       39.08    156.23 o 
  13   3  11     2245.58     2035.58     68.42 o 
  15   3  11     3304.41     3368.07    110.62 o 
  17   3  11      986.99      921.01     46.03 o 
  19   3  11      225.40      248.60     40.85 o 
  21   3  11       90.58       43.75    175.00 o 
 -24   4  11     8462.36     8544.26    282.19 o 
 -22   4  11     7248.14     8173.02    257.21 o 
 -20   4  11     2649.67     2506.87     86.98 o 
 -18   4  11      104.42       36.60    146.18 o 
 -16   4  11     9506.12     9869.08    255.13 o 
 -14   4  11    25403.72    26795.78    583.56 o 
 -12   4  11    27270.48    30353.15    605.34 o 
 -10   4  11    21080.48    20910.78    485.49 o 
  -8   4  11      942.27      931.38     39.29 o 
  -6   4  11      759.70      779.40     36.60 o 
  -4   4  11     6158.77     6941.61    196.56 o 
  -2   4  11    17772.43    19289.68    453.98 o 
   0   4  11    24088.56    22003.58   3961.12 o 
   2   4  11    31867.27    26576.62    542.51 o 
   4   4  11     2003.77     1813.00     55.98 o 
   6   4  11      590.69      464.24     41.26 o 
   8   4  11     3820.07     3345.26    100.15 o 
  10   4  11    18402.76    16849.26    454.60 o 
  12   4  11    16917.95    14367.99    441.74 o 
  14   4  11     7621.94     7142.22    230.67 o 
  16   4  11     1477.39     1380.17     49.45 o 
  18   4  11      455.60      390.43     41.99 o 
  20   4  11     3463.07     3689.24    108.96 o 
 -21   5  11      388.19      403.18     47.17 o 
 -19   5  11        1.33       37.84    151.05 o 
 -17   5  11      188.92      142.34    158.20 o 
 -15   5  11       18.49       34.73    139.13 o 
 -13   5  11      295.88       93.20    175.00 o 
 -11   5  11      406.36      311.74     42.40 o 
  -9   5  11     1508.86     1568.13     48.62 o 
  -7   5  11      780.89      867.73     39.81 o 
  -5   5  11     1506.78     1796.83     54.84 o 
  -3   5  11     2790.91     2937.83     92.58 o 
  -1   5  11       79.61       35.97    143.79 o 
   1   5  11     1086.13      900.59     40.85 o 
   3   5  11      215.01       45.82    183.19 o 
   5   5  11     3076.75     3087.12    108.13 o 
   7   5  11     1222.91     1185.38     47.48 o 
   9   5  11      180.89      170.12     41.05 o 
  11   5  11       38.86       44.68    178.73 o 
  13   5  11      873.00      961.65     48.21 o 
  15   5  11      243.19       39.19    156.65 o 
  17   5  11       73.23       40.02    159.96 o 
  19   5  11      883.36      859.95     48.83 o 
 -20   6  11      753.50      856.84     51.11 o 
 -18   6  11       20.81        9.85     39.19 o 
 -16   6  11     1491.63     1381.31     53.08 o 
 -14   6  11     4957.49     5372.24    167.74 o 
 -12   6  11     8754.72     8967.35    260.94 o 
 -10   6  11    11565.27    11901.86    295.88 o 
  -8   6  11     4060.60     4268.04    135.29 o 
  -6   6  11      329.06      380.47     37.53 o 
  -4   6  11     9106.48    10288.22    271.72 o 
  -2   6  11    13313.12    15592.76    454.18 o 
   0   6  11    13276.07    13584.35   1332.28 o 
   2   6  11     8382.11     7724.23    218.33 o 
   4   6  11       69.50      130.73    135.91 o 
   6   6  11     1607.86     1506.34     52.35 o 
   8   6  11     3035.24     2949.13     86.05 o 
  10   6  11    10079.82     9642.45    264.57 o 
  12   6  11     3716.91     3867.56    129.69 o 
  14   6  11     3672.88     3448.62     87.39 o 
  16   6  11      380.78      387.42     43.02 o 
 -17   7  11      643.65      686.30     49.04 o 
 -15   7  11      266.45      318.37     42.51 o 
 -13   7  11       17.19      114.66    152.91 o 
 -11   7  11       27.99       41.47    165.87 o 
  -9   7  11      524.73      616.01     43.13 o 
  -7   7  11     4837.96     5170.18    155.82 o 
  -5   7  11     4896.78     4948.95    157.27 o 
  -3   7  11      931.41     1005.71     53.91 o 
  -1   7  11        4.81       41.36    165.36 o 
   1   7  11      748.55      755.66     41.78 o 
   3   7  11     4391.92     4352.22    152.40 o 
   5   7  11      347.51      317.44     38.05 o 
   7   7  11      501.75      467.04     40.64 o 
   9   7  11      167.67      162.97     42.40 o 
  11   7  11        0.24       37.32    149.18 o 
  13   7  11       36.40       35.25    140.79 o 
  15   7  11        1.70       42.82     38.57 o 
 -12   8  11     1897.22     1844.83     64.79 o 
 -10   8  11      121.86       43.23    173.03 o 
  -8   8  11      162.29       46.86    187.54 o 
  -6   8  11      149.38       49.24    196.98 o 
  -4   8  11     1793.98     1990.28     70.29 o 
  -2   8  11      542.10      646.91     48.62 o 
   0   8  11     1232.62     1141.06    114.30 o 
   2   8  11     1226.15     1178.43     51.52 o 
   4   8  11      459.73      432.93     49.35 o 
   6   8  11       64.23       50.70    202.78 o 
   8   8  11      320.97      312.15     45.30 o 
  10   8  11     5340.78     5062.88    159.55 o 
  -3   9  11     2630.81     2873.04    102.84 o 
  -1   9  11      914.92     1041.90     56.40 o 
   1   9  11        2.11       44.16    176.55 o 
 -24   0  12      633.81      683.71     43.13 o 
 -22   0  12      895.43      774.22     42.40 o 
 -20   0  12     3641.68     3576.97    108.96 o 
 -18   0  12    50034.08    47464.90    824.29 o 
 -16   0  12    18835.89    18007.57    446.82 o 
 -14   0  12    14235.83    12461.38    351.34 o 
 -12   0  12     1043.18      981.66     36.91 o 
 -10   0  12     7776.47     7072.65    185.68 o 
  -8   0  12    19575.13    17046.75    390.11 o 
  -6   0  12    36630.27    32250.85    561.79 o 
  -4   0  12    28135.58    25575.05    489.74 o 
  -2   0  12    19600.46    17591.54    388.14 o 
   0   0  12     3872.34     3489.24    126.38 o 
   2   0  12      285.17      263.64     28.72 o 
   4   0  12    31761.91    29413.47    559.10 o 
   6   0  12    52207.88    47422.61    780.02 o 
   8   0  12    46284.14    42909.07    747.37 o 
  10   0  12    12209.13    11847.02    369.38 o 
  12   0  12      453.90      531.31     39.19 o 
  14   0  12    12696.04    12598.12    296.81 o 
  16   0  12    11324.06    12408.50    302.41 o 
  18   0  12    15764.28    16506.62    497.52 o 
  20   0  12     6886.14     7134.54    257.00 o 
  22   0  12     4976.69     5939.22    193.35 o 
 -25   1  12        0.24       39.71    158.72 o 
 -23   1  12     1845.17     1603.90     54.43 o 
 -21   1  12     2207.60     1846.80     54.12 o 
 -19   1  12     3989.89     3586.30    110.10 o 
 -17   1  12      420.28      290.07     38.67 o 
 -15   1  12      160.51       31.21    124.82 o 
 -13   1  12      254.35      282.81     31.93 o 
 -11   1  12       21.72       29.34    117.25 o 
  -9   1  12      472.09      388.14     30.48 o 
  -7   1  12     1206.36     1328.86     44.06 o 
  -5   1  12        6.58       31.31    125.23 o 
  -3   1  12       57.56       29.65    118.39 o 
  -1   1  12      617.93      635.50     30.79 o 
   1   1  12      250.09      243.32     30.48 o 
   3   1  12     9573.00     8806.97    216.67 o 
   5   1  12     3945.54     4012.49    134.05 o 
   7   1  12      976.12     1021.68     43.23 o 
   9   1  12      209.53      197.08     38.67 o 
  11   1  12      343.67       40.64    162.35 o 
  13   1  12       87.83       32.45    129.90 o 
  15   1  12      729.10      665.67     42.30 o 
  17   1  12     1849.88     2039.83     63.45 o 
  19   1  12      475.09      464.03     45.62 o 
  21   1  12       54.00       44.37    177.17 o 
  23   1  12      112.00      178.00    182.46 o 
 -24   2  12      153.70      146.28     40.43 o 
 -22   2  12      162.70      139.54    153.74 o 
 -20   2  12      716.76      648.05     39.40 o 
 -18   2  12     9111.11     9298.89    245.91 o 
 -16   2  12     1388.24     1412.10     48.31 o 
 -14   2  12     6574.47     6384.79    195.21 o 
 -12   2  12     7083.71     7020.82    198.12 o 
 -10   2  12      507.32      390.63     33.28 o 
  -8   2  12     5661.05     5531.27    174.58 o 
  -6   2  12    24042.11    22012.18    464.14 o 
  -4   2  12    21634.61    22303.09    465.07 o 
  -2   2  12     5067.71     4789.50    159.45 o 
   0   2  12      512.14      508.86     23.20 o 
   2   2  12     4184.77     3934.11    136.85 o 
   4   2  12     5269.15     4779.14    143.69 o 
   6   2  12     5074.27     5010.43    146.90 o 
   8   2  12     2958.74     3047.21     98.18 o 
  10   2  12     3495.61     3371.08     98.38 o 
  12   2  12      258.54      114.76    140.37 o 
  14   2  12      407.92      322.00     38.25 o 
  16   2  12      606.47      733.78     42.09 o 
  18   2  12     4345.82     4565.57    132.39 o 
  20   2  12     3675.82     3803.69    120.47 o 
  22   2  12     1690.12     1841.61     64.59 o 
 -23   3  12     5103.46     4807.13    154.78 o 
 -21   3  12      482.84      394.47     41.57 o 
 -19   3  12     3568.68     3631.08    123.06 o 
 -17   3  12      276.25      254.82     35.25 o 
 -15   3  12        1.66       29.55    117.98 o 
 -13   3  12     4846.62     4667.79    145.35 o 
 -11   3  12    16338.14    16492.42    425.98 o 
  -9   3  12    18522.08    16821.89    420.08 o 
  -7   3  12     4441.08     4462.01    156.54 o 
  -5   3  12      812.13      952.63     37.01 o 
  -3   3  12     6712.33     6460.27    191.48 o 
  -1   3  12    17408.56    17408.36    431.06 o 
   1   3  12    19414.49    17150.01    423.81 o 
   3   3  12    16587.02    14864.99    408.05 o 
   5   3  12      864.61      817.97     43.96 o 
   7   3  12       32.58       36.60    146.18 o 
   9   3  12      184.55      137.36    151.15 o 
  11   3  12     2939.53     2641.23     77.03 o 
  13   3  12     6271.34     6114.42    213.04 o 
  15   3  12     7310.89     7290.88    235.44 o 
  17   3  12     3970.77     3814.17    120.78 o 
  19   3  12      121.38       39.81    159.03 o 
  21   3  12     1982.21     2227.06     66.97 o 
 -22   4  12      356.61      377.57     45.93 o 
 -20   4  12        4.68       36.28    144.93 o 
 -18   4  12     2093.92     2183.94     71.53 o 
 -16   4  12     3175.32     3264.92    108.23 o 
 -14   4  12     1062.72     1100.57     46.44 o 
 -12   4  12       20.35       36.49    146.18 o 
 -10   4  12     1991.14     2050.51     67.49 o 
  -8   4  12       69.74       92.27     33.07 o 
  -6   4  12      137.65      179.56     32.35 o 
  -4   4  12      483.79      458.02     36.18 o 
  -2   4  12     1650.77     1693.57     56.09 o 
   0   4  12     2256.43     2051.25    200.40 o 
   2   4  12     1994.66     1395.31     54.12 o 
   4   4  12      865.55      764.68     46.44 o 
   6   4  12     4721.53     4482.01    149.91 o 
   8   4  12     1142.80      969.95     45.30 o 
  10   4  12     1058.98     1037.44     50.49 o 
  12   4  12       17.89       41.88    167.43 o 
  14   4  12      425.45      370.94     46.65 o 
  16   4  12      462.14      484.77     43.75 o 
  18   4  12      646.48      563.25     45.62 o 
  20   4  12       98.10      133.11    159.24 o 
 -21   5  12     6905.52     7594.43    222.58 o 
 -19   5  12     3832.48     3878.03    123.68 o 
 -17   5  12      365.40      411.06     41.99 o 
 -15   5  12     8468.28     9068.63    264.15 o 
 -13   5  12    19688.67    21869.53    556.09 o 
 -11   5  12    19262.37    20580.49    523.54 o 
  -9   5  12    10133.21    11008.63    275.04 o 
  -7   5  12     3441.02     3900.21    121.09 o 
  -5   5  12      184.20       35.14    140.79 o 
  -3   5  12     4276.16     5021.83    153.33 o 
  -1   5  12     3934.49     4393.48    150.84 o 
   1   5  12    11948.07     9523.85    242.69 o 
   3   5  12    19260.44    15689.18    452.01 o 
   5   5  12      982.71      864.20     46.96 o 
   7   5  12      516.61      455.43     41.05 o 
   9   5  12    10987.74    10058.38    275.56 o 
  11   5  12    19121.73    17473.88    501.87 o 
  13   5  12    14930.70    14779.15    344.19 o 
  15   5  12     5263.34     5371.72    181.32 o 
  17   5  12      347.36      370.11     43.33 o 
 -18   6  12      729.63      783.75     47.79 o 
 -16   6  12     1021.75     1002.40     49.76 o 
 -14   6  12      167.26      222.37     39.81 o 
 -12   6  12      306.79      243.94     40.22 o 
 -10   6  12       71.90       10.37     41.36 o 
  -8   6  12      170.45       42.40    169.40 o 
  -6   6  12       33.00       42.82    171.26 o 
  -4   6  12      114.97       86.36     38.77 o 
  -2   6  12       93.76      108.65    158.31 o 
   0   6  12     1422.57     1368.58    102.27 o 
   2   6  12      841.29      604.51     40.95 o 
   4   6  12       25.16       40.43    161.93 o 
   6   6  12      345.06      337.97     42.61 o 
   8   6  12      968.90      821.28     48.10 o 
  10   6  12      109.66       43.02    172.41 o 
  12   6  12       77.93      138.92    157.37 o 
  14   6  12      114.70       89.99    168.26 o 
  16   6  12      121.43      227.45     42.51 o 
 -15   7  12        1.90       35.46    141.93 o 
 -13   7  12      847.83      903.29     47.69 o 
 -11   7  12     5016.85     5186.36    160.69 o 
  -9   7  12     3715.88     4041.10    130.63 o 
  -7   7  12     2865.87     3007.91    103.98 o 
  -5   7  12       72.03       41.88    167.53 o 
  -3   7  12     4078.82     4497.56    136.33 o 
  -1   7  12     4998.18     5748.88    186.30 o 
   1   7  12     7526.38     7479.15    228.59 o 
   3   7  12     2480.40     2503.24     72.36 o 
   5   7  12      272.44       90.71    169.50 o 
   7   7  12      180.94      255.55     43.44 o 
   9   7  12      110.06      141.41     40.54 o 
  11   7  12      788.69      848.65     47.90 o 
  13   7  12     1090.23      890.95     50.38 o 
 -10   8  12       58.71      116.01    168.57 o 
  -8   8  12     3489.43     3748.13    116.11 o 
  -6   8  12     9973.82     9937.09    315.89 o 
  -4   8  12     7708.72     8580.14    283.54 o 
  -2   8  12     2125.39     2351.88     78.48 o 
   0   8  12        1.41       77.06    110.00 o 
   2   8  12      965.42      929.72     49.04 o 
   4   8  12     3865.35     3479.00    106.78 o 
   6   8  12     2716.19     2795.70     79.41 o 
   8   8  12     4109.61     4030.63    120.05 o 
 -25   1  13     3567.62     3387.14     99.42 o 
 -23   1  13      772.77      756.38     46.76 o 
 -21   1  13       29.53       88.33     36.91 o 
 -19   1  13     4057.85     3897.72    129.28 o 
 -17   1  13    10090.24    10171.70    254.51 o 
 -15   1  13    14195.60    12993.11    384.93 o 
 -13   1  13     8777.31     8295.66    221.75 o 
 -11   1  13     1722.13     1607.84     56.19 o 
  -9   1  13       39.51        7.46     29.86 o 
  -7   1  13     6858.67     6026.71    177.28 o 
  -5   1  13    27717.15    27087.30    532.35 o 
  -3   1  13    15575.20    14862.92    378.50 o 
  -1   1  13     6708.80     6290.87    179.35 o 
   1   1  13      735.31      664.84     34.21 o 
   3   1  13      525.10      458.33     37.32 o 
   5   1  13    12938.30    12117.39    361.92 o 
   7   1  13    12580.85    11582.45    275.97 o 
   9   1  13    10006.84     9725.60    255.13 o 
  11   1  13     8217.57     7700.59    235.54 o 
  13   1  13       36.90       35.35    141.41 o 
  15   1  13     1001.82     1018.78     46.24 o 
  17   1  13     3066.14     3463.96    108.03 o 
  19   1  13     7427.55     7816.80    262.81 o 
  21   1  13     4480.75     4743.16    165.87 o 
 -24   2  13     1424.54     1237.32     54.95 o 
 -22   2  13     2830.18     2628.79     91.02 o 
 -20   2  13     2183.01     2075.50     68.11 o 
 -18   2  13     6236.28     6271.79    214.60 o 
 -16   2  13     1451.26     1494.83     54.43 o 
 -14   2  13       61.87       32.14    128.66 o 
 -12   2  13     2397.78     2381.84     68.94 o 
 -10   2  13     9441.25     8493.78    221.55 o 
  -8   2  13     6110.21     5666.98    185.68 o 
  -6   2  13    10514.64    10099.95    236.99 o 
  -4   2  13      977.81      791.43     40.12 o 
  -2   2  13      580.21      358.60     37.22 o 
   0   2  13     2043.37     2028.36     61.79 o 
   2   2  13    14540.22    13055.10    380.06 o 
   4   2  13    10460.29    10181.54    252.44 o 
   6   2  13     3693.59     3473.09    118.19 o 
   8   2  13     3596.30     3226.66    100.04 o 
  10   2  13      279.35      210.14     40.43 o 
  12   2  13      145.63      104.50    146.90 o 
  14   2  13     1771.78     1928.08     64.69 o 
  16   2  13     2810.56     2824.94     80.66 o 
  18   2  13      613.69      679.67     48.41 o 
  20   2  13       29.12       45.93    183.50 o 
 -23   3  13     2770.32     2764.70     81.80 o 
 -21   3  13     1120.16     1121.83     50.07 o 
 -19   3  13      498.02      522.61     39.60 o 
 -17   3  13     3203.94     3179.91    104.81 o 
 -15   3  13     6176.54     6316.37    206.82 o 
 -13   3  13     6111.75     6190.62    198.94 o 
 -11   3  13     2796.16     2846.29     91.65 o 
  -9   3  13       85.92       35.04    139.96 o 
  -7   3  13       74.69       92.79     34.42 o 
  -5   3  13     8627.40     8727.76    229.74 o 
  -3   3  13     7312.16     7005.16    210.04 o 
  -1   3  13    11164.48    11955.05    279.81 o 
   1   3  13     6519.86     5331.50    162.76 o 
   3   3  13     4228.02     3655.76    119.33 o 
   5   3  13     2542.14     2330.94     73.30 o 
   7   3  13     1231.12     1080.05     46.65 o 
   9   3  13     8171.83     7826.55    240.00 o 
  11   3  13     4494.99     4378.03    141.30 o 
  13   3  13      912.83      863.27     46.65 o 
  15   3  13       20.82       10.37     41.57 o 
  17   3  13       94.76      148.15     43.54 o 
  19   3  13      971.41      995.97     52.04 o 
 -22   4  13     5508.78     6217.16    201.23 o 
 -20   4  13     3300.22     3448.83    103.36 o 
 -18   4  13     3618.91     3856.05    118.91 o 
 -16   4  13      110.51       37.01    147.73 o 
 -14   4  13     5384.44     5566.52    201.64 o 
 -12   4  13    12115.91    12601.44    396.02 o 
 -10   4  13    14722.23    15392.68    434.07 o 
  -8   4  13     4277.63     4500.47    144.41 o 
  -6   4  13     2861.30     2460.74     78.27 o 
  -4   4  13       99.05       65.83     32.97 o 
  -2   4  13     3675.93     3895.86    122.44 o 
   0   4  13     4651.53     4484.46    411.06 o 
   2   4  13    23275.50    20474.95    499.49 o 
   4   4  13     8172.48     7204.52    227.45 o 
   6   4  13      282.03      131.35     40.43 o 
   8   4  13     1394.85     1267.38     50.18 o 
  10   4  13     6754.72     6334.00    189.20 o 
  12   4  13    13016.19    13410.17    322.73 o 
  14   4  13    11462.28    11871.49    313.19 o 
  16   4  13     6452.49     6431.45    198.84 o 
  18   4  13      279.45      331.64     42.30 o 
 -19   5  13      196.98      266.43     43.75 o 
 -17   5  13      121.23      110.62    161.83 o 
 -15   5  13        0.08        9.54     38.05 o 
 -13   5  13      139.93      112.79    166.39 o 
 -11   5  13       41.78       35.35    141.20 o 
  -9   5  13     1735.00     1649.82     58.47 o 
  -7   5  13      233.02      123.68    151.36 o 
  -5   5  13      460.13      511.20     37.84 o 
  -3   5  13      116.36      136.95     35.87 o 
  -1   5  13      101.07       41.57    166.39 o 
   1   5  13     1419.07     1130.33     46.76 o 
   3   5  13     2167.40     1766.04     58.78 o 
   5   5  13     2281.44     1844.10     59.09 o 
   7   5  13       15.24       38.67    155.09 o 
   9   5  13       58.11       43.96    175.83 o 
  11   5  13       23.81       11.71     46.96 o 
  13   5  13       21.59       48.73    195.01 o 
  15   5  13       25.10       42.19    168.47 o 
  17   5  13      294.71      303.55     45.10 o 
 -18   6  13     3951.52     3648.81    113.52 o 
 -16   6  13     1739.50     1816.32     71.84 o 
 -14   6  13       56.25       40.85    163.28 o 
 -12   6  13     2213.06     2292.27     71.01 o 
 -10   6  13    11303.95    12069.29    313.71 o 
  -8   6  13     9759.15    10538.48    291.00 o 
  -6   6  13    10113.71    11364.33    297.33 o 
  -4   6  13       70.41       62.20     37.53 o 
  -2   6  13     2059.32     2249.56     81.28 o 
   0   6  13     7616.91     7413.91   1380.43 o 
   2   6  13     8354.79     6487.12    226.31 o 
   4   6  13     6859.17     5620.43    162.04 o 
   6   6  13     1844.94     1606.80     56.09 o 
   8   6  13      828.43      761.88     47.79 o 
  10   6  13      991.99      978.14     53.29 o 
  12   6  13     2025.87     1975.45     68.53 o 
  14   6  13     5289.09     4992.28    163.59 o 
 -13   7  13     1401.19     1452.33     57.23 o 
 -11   7  13      957.96      943.30     54.74 o 
  -9   7  13      115.43       51.63    206.20 o 
  -7   7  13     1274.15     1124.73     62.10 o 
  -5   7  13     3619.34     3985.43    126.38 o 
  -3   7  13     3581.35     4131.50    152.40 o 
  -1   7  13      457.30      480.41     49.66 o 
   1   7  13       40.59       37.22    148.66 o 
   3   7  13      448.08      332.37     44.47 o 
   5   7  13      485.97      315.47     49.45 o 
   7   7  13     1131.40     1069.78     58.06 o 
   9   7  13      598.09      592.69     49.24 o 
  11   7  13     1009.50      968.08     51.84 o 
  -8   8  13      979.73      919.87     59.92 o 
  -6   8  13     1203.01     1167.96     60.85 o 
  -4   8  13      102.09      154.57    197.18 o 
  -2   8  13        1.11       43.96    175.83 o 
   0   8  13      930.42      793.12     34.29 o 
   2   8  13     2982.46     2661.03     78.06 o 
   4   8  13     4359.73     4350.25    135.08 o 
   6   8  13     2135.21     1861.21     75.89 o 
 -24   0  14     7969.28     7857.34    259.28 o 
 -22   0  14     2370.51     2331.36     75.16 o 
 -20   0  14      183.53      129.90     37.74 o 
 -18   0  14     3764.36     3899.80    126.38 o 
 -16   0  14     7436.97     7199.44    221.55 o 
 -14   0  14    17626.01    16020.61    435.42 o 
 -12   0  14     3703.49     3207.90    108.65 o 
 -10   0  14     3503.60     3059.75    104.40 o 
  -8   0  14      867.55      949.11     37.74 o 
  -6   0  14      176.20      192.93     30.58 o 
  -4   0  14     2219.59     2030.30     63.45 o 
  -2   0  14    11380.39    10999.30    331.13 o 
   0   0  14     2325.50     2221.32     64.79 o 
   2   0  14     8640.63     8482.58    226.21 o 
   4   0  14      190.75      120.98    157.48 o 
   6   0  14    16035.71    15612.87    430.03 o 
   8   0  14    17087.38    17452.31    472.12 o 
  10   0  14    13002.95    13760.58    426.81 o 
  12   0  14     5739.57     5334.71    152.71 o 
  14   0  14      237.00      133.74    145.14 o 
  16   0  14        4.64       38.67    154.78 o 
  18   0  14     2708.18     3156.16     98.18 o 
  20   0  14     2518.56     2715.56     85.01 o 
 -23   1  14     1967.35     1824.20     61.48 o 
 -21   1  14     3224.61     3198.98     97.55 o 
 -19   1  14     4087.90     3737.14    116.32 o 
 -17   1  14      749.15      708.38     41.05 o 
 -15   1  14      145.59      140.47     34.73 o 
 -13   1  14     1740.23     1467.88     56.81 o 
 -11   1  14     3550.19     3292.49    102.74 o 
  -9   1  14     1088.94     1118.51     41.16 o 
  -7   1  14     2565.35     2297.56     74.75 o 
  -5   1  14     3326.31     3067.53     97.97 o 
  -3   1  14     3071.35     3206.96     90.09 o 
  -1   1  14      141.15      120.47     34.00 o 
   1   1  14      126.95       92.79    141.61 o 
   3   1  14     7457.53     6582.18    211.80 o 
   5   1  14     4707.62     4500.47    136.74 o 
   7   1  14     4887.95     4641.15    158.31 o 
   9   1  14       92.42       38.98     40.12 o 
  11   1  14      581.19      562.73     45.20 o 
  13   1  14      886.18      905.57     46.96 o 
  15   1  14      587.73      695.74     43.54 o 
  17   1  14      174.48      139.65     42.40 o 
  19   1  14      123.59      119.43     47.07 o 
  21   1  14      434.99      451.49     51.63 o 
 -22   2  14     1321.36     1321.81     54.95 o 
 -20   2  14      340.33      269.54     41.47 o 
 -18   2  14     1198.79     1202.17     46.65 o 
 -16   2  14     3702.38     3631.91    111.96 o 
 -14   2  14    11745.65    11517.24    278.05 o 
 -12   2  14    12253.88    11519.83    363.68 o 
 -10   2  14     8850.15     8230.66    227.97 o 
  -8   2  14      222.10      237.82     36.18 o 
  -6   2  14    12690.53    13489.17    383.48 o 
  -4   2  14    27175.98    26800.86    562.93 o 
  -2   2  14    23776.31    25254.71    538.99 o 
   0   2  14     2967.25     2972.47    160.12 o 
   2   2  14     6192.24     5119.38    167.74 o 
   4   2  14        3.69       39.08    156.34 o 
   6   2  14     1200.89     1068.12     48.00 o 
   8   2  14     2029.42     1958.14     62.20 o 
  10   2  14     8050.25     8426.91    252.54 o 
  12   2  14    10823.39    10908.28    291.11 o 
  14   2  14     1186.46     1371.98     54.22 o 
  16   2  14      324.09       52.56    210.25 o 
  18   2  14     1387.78     1444.24     60.54 o 
  20   2  14     3243.69     3492.37    102.95 o 
 -21   3  14      108.52      116.94    163.70 o 
 -19   3  14     2852.24     2935.03     93.30 o 
 -17   3  14     6025.15     6088.81    181.22 o 
 -15   3  14     4311.62     4124.97    112.59 o 
 -13   3  14       37.16       34.42    137.47 o 
 -11   3  14     4011.45     3763.26    122.02 o 
  -9   3  14    10324.71    10091.56    254.72 o 
  -7   3  14    11141.19    11489.67    270.58 o 
  -5   3  14     5698.19     5809.63    200.09 o 
  -3   3  14       51.90       36.28    145.45 o 
  -1   3  14      906.99      715.12     48.41 o 
   1   3  14     3966.96     3388.49    113.00 o 
   3   3  14    11571.09    10980.95    283.75 o 
   5   3  14      911.84      872.29     46.03 o 
   7   3  14     2249.22     2124.22     66.45 o 
   9   3  14      196.28      165.67     42.30 o 
  11   3  14      259.87       42.61    170.44 o 
  13   3  14     1883.40     1898.74     60.13 o 
  15   3  14     7579.61     7902.64    220.20 o 
  17   3  14     5972.38     6219.75    201.12 o 
  19   3  14      772.02      856.43     53.81 o 
 -20   4  14      113.69       39.81    159.34 o 
 -18   4  14      607.32      651.88     47.48 o 
 -16   4  14      877.10      945.48     46.55 o 
 -14   4  14     1846.56     1929.22     72.57 o 
 -12   4  14      759.12      700.40     42.19 o 
 -10   4  14      357.26      343.36     37.63 o 
  -8   4  14      212.52       92.27    150.95 o 
  -6   4  14       68.21       32.35    129.07 o 
  -4   4  14      707.68      624.10     38.25 o 
  -2   4  14     3455.94     4021.09    140.06 o 
   0   4  14     7176.26     6874.22    805.68 o 
   2   4  14     4287.60     3680.74    110.72 o 
   4   4  14      211.58      179.56     42.61 o 
   6   4  14     1617.23     1397.59     52.04 o 
   8   4  14     1978.53     1840.89     57.85 o 
  10   4  14     1798.70     1851.57     60.75 o 
  12   4  14      357.69      325.84     46.03 o 
  14   4  14       12.37      148.87    182.25 o 
  16   4  14        1.57       42.61    170.23 o 
  18   4  14      317.85      348.54     46.65 o 
 -19   5  14     6169.25     6461.82    208.48 o 
 -17   5  14     4759.82     5036.76    157.99 o 
 -15   5  14      167.19      169.19     40.74 o 
 -13   5  14      667.09      758.87     43.75 o 
 -11   5  14     2203.47     2146.82     64.38 o 
  -9   5  14     3286.36     3759.12    124.51 o 
  -7   5  14     2687.61     2917.72     89.36 o 
  -5   5  14     4325.39     4236.42    133.01 o 
  -3   5  14      627.98      695.63     41.26 o 
  -1   5  14      220.85      233.88     36.60 o 
   1   5  14     4298.48     3767.72    115.49 o 
   3   5  14    10130.48     8694.59    267.16 o 
   5   5  14     8017.44     7321.88    209.73 o 
   7   5  14     3933.63     3558.93    127.41 o 
   9   5  14      167.66       46.13    184.74 o 
  11   5  14     2360.02     2410.35     79.20 o 
  13   5  14     3269.45     3353.35    114.04 o 
  15   5  14     2907.30     3017.14    104.29 o 
 -16   6  14     1713.57     1695.33     63.76 o 
 -14   6  14     1270.61     1281.38     53.81 o 
 -12   6  14       68.90       91.23    153.85 o 
 -10   6  14       10.39       43.33    173.55 o 
  -8   6  14        6.25       99.52    159.14 o 
  -6   6  14      325.72      358.39     47.38 o 
  -4   6  14     1047.36     1139.45     51.52 o 
  -2   6  14     5099.30     5492.39    180.08 o 
   0   6  14     3159.85     3069.81    546.35 o 
   2   6  14     5407.26     4541.94    147.01 o 
   4   6  14      693.40      551.53     49.76 o 
   6   6  14      120.85      169.50    185.99 o 
   8   6  14     2411.72     2223.85     85.22 o 
  10   6  14      850.20      789.87     52.56 o 
  12   6  14      398.25      390.22     48.31 o 
 -13   7  14       47.93       62.51     43.33 o 
 -11   7  14     3079.88     3114.70     93.20 o 
  -9   7  14    12268.68    12988.03    357.77 o 
  -7   7  14    11068.20    12088.37    343.77 o 
  -5   7  14     5539.11     5827.35    177.49 o 
  -3   7  14      471.76      444.54     52.56 o 
  -1   7  14      378.47      400.59     46.86 o 
   1   7  14     4029.83     3374.29    106.88 o 
   3   7  14     5103.47     4061.11    120.57 o 
   5   7  14     4504.71     3962.62    129.28 o 
   7   7  14     3717.99     3195.25    116.42 o 
   9   7  14     1311.17     1241.36     59.82 o 
  -4   8  14     3679.28     4108.49    125.55 o 
  -2   8  14     1397.84     1485.30     62.00 o 
   0   8  14      446.36      479.29     34.48 o 
   2   8  14       97.02      101.49    166.91 o 
 -23   1  15     6854.96     6292.63    210.87 o 
 -21   1  15     4136.38     3987.50    118.81 o 
 -19   1  15     1377.06     1272.98     51.42 o 
 -17   1  15      390.98      387.11     37.11 o 
 -15   1  15     3337.98     3081.52     92.58 o 
 -13   1  15     6771.97     6568.19    212.11 o 
 -11   1  15    16325.12    14984.11    432.10 o 
  -9   1  15     5455.58     5150.49    153.54 o 
  -7   1  15     1393.18     1395.62     45.41 o 
  -5   1  15      109.44       35.04    140.16 o 
  -3   1  15     9711.99     8913.23    239.07 o 
  -1   1  15    11680.22    10326.79    259.59 o 
   1   1  15      869.71      795.68     42.51 o 
   3   1  15    12607.41    11698.67    284.27 o 
   5   1  15      101.88       37.84    151.05 o 
   7   1  15     2109.95     2093.74     70.60 o 
   9   1  15     4118.65     4226.67    126.69 o 
  11   1  15     8314.21     8147.72    257.83 o 
  13   1  15     4269.33     4247.93    146.90 o 
  15   1  15     1390.36     1821.61     60.23 o 
  17   1  15       98.34       42.61    170.33 o 
  19   1  15      552.12      612.07     50.70 o 
 -22   2  15     1674.38     1533.81     57.64 o 
 -20   2  15      598.36      595.80     45.20 o 
 -18   2  15     3530.18     3688.62    110.41 o 
 -16   2  15     2097.56     2149.93     71.22 o 
 -14   2  15      988.37      932.63     43.85 o 
 -12   2  15     1178.23     1076.31     46.34 o 
 -10   2  15     4709.93     4734.56    156.85 o 
  -8   2  15     7692.92     7832.77    230.15 o 
  -6   2  15    10143.29     9947.87    253.16 o 
  -4   2  15     4594.86     4771.88    159.96 o 
  -2   2  15     1491.82     1357.37     58.06 o 
   0   2  15      526.77      525.42     28.94 o 
   2   2  15     4516.84     3762.95    121.09 o 
   4   2  15     5674.78     5619.08    174.27 o 
   6   2  15     6329.80     6043.41    213.56 o 
   8   2  15     3594.22     3853.25    121.30 o 
  10   2  15      508.93      502.81     45.30 o 
  12   2  15       31.99       48.41    193.76 o 
  14   2  15     2380.80     2358.73     79.62 o 
  16   2  15     4089.41     4618.24    160.69 o 
  18   2  15     3430.91     4130.67    131.35 o 
 -21   3  15     1566.37     1683.20     58.16 o 
 -19   3  15       60.91      102.74    141.20 o 
 -17   3  15     1837.99     1987.69     69.04 o 
 -15   3  15     3399.66     3387.87     99.01 o 
 -13   3  15     4463.86     4579.67    154.26 o 
 -11   3  15     4806.38     4886.44    155.92 o 
  -9   3  15      688.11      623.37     41.16 o 
  -7   3  15       27.72       34.11    136.43 o 
  -5   3  15      980.34     1050.19     46.44 o 
  -3   3  15     9822.41    10954.31    274.62 o 
  -1   3  15    12552.31    13046.91    307.38 o 
   1   3  15     6098.94     5495.19    167.84 o 
   3   3  15     8579.98     7954.58    252.23 o 
   5   3  15      130.36       37.84    151.15 o 
   7   3  15     1623.57     1470.37     54.22 o 
   9   3  15     3683.19     3726.46    124.61 o 
  11   3  15     4913.17     4930.91    155.82 o 
  13   3  15     3250.31     3387.66    109.58 o 
  15   3  15      368.93      407.84     50.59 o 
  17   3  15        6.24       50.70    203.09 o 
 -20   4  15     2155.59     2123.39     65.62 o 
 -18   4  15     8127.84     8299.08    272.34 o 
 -16   4  15     8589.41     8919.55    273.38 o 
 -14   4  15     2751.77     2781.19     91.96 o 
 -12   4  15      208.73      221.65     36.80 o 
 -10   4  15     1631.32     1523.14     48.83 o 
  -8   4  15     1296.32     1450.57     51.01 o 
  -6   4  15     6238.42     6416.73    212.01 o 
  -4   4  15     4319.56     4694.02    135.91 o 
  -2   4  15     4945.60     5556.67    172.30 o 
   0   4  15        3.09       40.77    115.13 o 
   2   4  15     1936.58     1748.93     55.57 o 
   4   4  15     6736.29     6916.11    234.71 o 
   6   4  15     6768.00     6671.55    203.82 o 
   8   4  15     3032.81     2942.08     85.11 o 
  10   4  15      216.00      220.72     46.55 o 
  12   4  15        6.82       42.40    169.81 o 
  14   4  15      926.02      931.38     52.98 o 
  16   4  15     2129.78     2372.10     75.16 o 
 -17   5  15      332.03      425.67     48.93 o 
 -15   5  15       41.94       44.89    179.45 o 
 -13   5  15       60.48       37.11    148.77 o 
 -11   5  15      977.17      948.90     45.41 o 
  -9   5  15        0.12       36.49    146.28 o 
  -7   5  15        0.42       34.83    139.54 o 
  -5   5  15       31.23       37.63    150.63 o 
  -3   5  15      227.99      159.34    175.41 o 
  -1   5  15        0.34       38.98    155.92 o 
   1   5  15      191.37      226.31     39.81 o 
   3   5  15      259.37      107.40     47.17 o 
   5   5  15      101.49       48.31    193.24 o 
   7   5  15       94.07       49.35    197.60 o 
   9   5  15      708.86      719.27     55.67 o 
  11   5  15      194.59       49.76    199.26 o 
  13   5  15       33.97       44.37    177.38 o 
 -14   6  15     1094.60     1234.72     56.29 o 
 -12   6  15      340.93      426.71     44.79 o 
 -10   6  15     3126.65     2880.50     90.40 o 
  -8   6  15     8736.44     9865.97    286.65 o 
  -6   6  15    10552.03    11319.54    318.37 o 
  -4   6  15     6367.56     7090.59    209.73 o 
  -2   6  15     1310.79     1525.31     62.20 o 
   0   6  15      278.67      174.66     74.23 o 
   2   6  15     2118.82     1727.27     62.20 o 
   4   6  15     3628.55     3394.82    115.39 o 
   6   6  15     4577.09     4112.32    144.31 o 
   8   6  15     4860.29     4554.48    153.64 o 
  10   6  15     1208.42     1221.25     61.37 o 
  -9   7  15      901.27      846.47     62.51 o 
  -7   7  15       10.73      179.35    191.69 o 
  -5   7  15     1631.14     1817.98     68.53 o 
  -3   7  15     2629.96     3210.18    108.23 o 
  -1   7  15     1524.68     1783.56     62.00 o 
   1   7  15      658.43      612.80     45.51 o 
   3   7  15      237.85       43.65    174.69 o 
   5   7  15        9.70       54.84    219.37 o 
   7   7  15       63.29      114.87    206.20 o 
 -22   0  16    13251.46    13046.29    343.57 o 
 -20   0  16    10734.39    10148.27    301.58 o 
 -18   0  16     2256.79     2260.55     60.96 o 
 -16   0  16      111.69      132.08     33.28 o 
 -14   0  16      146.14       34.63    138.61 o 
 -12   0  16     6832.34     6294.08    175.00 o 
 -10   0  16    15127.33    13420.33    410.02 o 
  -8   0  16     5381.68     5596.17    191.17 o 
  -6   0  16     9557.89     9296.19    244.04 o 
  -4   0  16     4054.05     4015.08    122.54 o 
  -2   0  16    11250.91    10707.05    270.27 o 
   0   0  16     7967.43     7880.66    166.88 o 
   2   0  16    24333.24    24796.07    576.72 o 
   4   0  16    19599.82    21812.10    549.25 o 
   6   0  16     2479.99     2680.21     80.03 o 
   8   0  16      283.58      312.67     39.08 o 
  10   0  16     2464.65     2717.12     92.37 o 
  12   0  16     3659.98     3555.92    101.60 o 
  14   0  16     2598.16     3340.80     90.71 o 
  16   0  16     3643.72     4231.34    137.36 o 
  18   0  16     1406.35     1914.50     66.97 o 
 -21   1  16      882.94      976.48     54.63 o 
 -19   1  16     1084.42     1147.12     52.56 o 
 -17   1  16       44.58       30.89    123.58 o 
 -15   1  16      364.55       88.95    150.12 o 
 -13   1  16     1520.31     1424.75     49.55 o 
 -11   1  16     1195.87     1073.31     48.21 o 
  -9   1  16      730.61      647.53     42.30 o 
  -7   1  16      676.83      761.98     38.98 o 
  -5   1  16      816.17      788.00     40.85 o 
  -3   1  16     2011.21     2049.79     72.88 o 
  -1   1  16      424.29       46.65    186.61 o 
   1   1  16      722.01      631.88     44.06 o 
   3   1  16     3292.73     3115.84     97.24 o 
   5   1  16     2303.66     2309.90     77.34 o 
   7   1  16     2187.47     2273.09     76.61 o 
   9   1  16       26.95       38.57    154.37 o 
  11   1  16      303.63      364.20     45.82 o 
  13   1  16     1744.89     1890.65     62.82 o 
  15   1  16      473.06      505.50     50.90 o 
  17   1  16      148.01      179.35     46.55 o 
 -20   2  16     3225.12     3344.95    104.29 o 
 -18   2  16      322.23      318.69     42.40 o 
 -16   2  16      266.06      312.36     40.95 o 
 -14   2  16     2233.49     2272.26     68.42 o 
 -12   2  16     8827.92     8605.02    250.68 o 
 -10   2  16    15712.27    14793.77    446.41 o 
  -8   2  16     2006.62     2265.21     76.51 o 
  -6   2  16      121.91       38.88    155.61 o 
  -4   2  16     2268.95     2194.72     61.37 o 
  -2   2  16    15633.50    16082.82    460.51 o 
   0   2  16     1264.25     1093.44     66.92 o 
   2   2  16     1960.86     1725.19     60.13 o 
   4   2  16     3480.59     3224.38     97.45 o 
   6   2  16      317.32      212.32     41.47 o 
   8   2  16      827.29      867.73     48.00 o 
  10   2  16     2222.47     2269.05     68.11 o 
  12   2  16     8046.81     8382.54    235.54 o 
  14   2  16     4259.96     4853.26    150.95 o 
  16   2  16     1823.22     1963.74     68.32 o 
 -19   3  16      171.66      167.95    169.61 o 
 -17   3  16     4561.12     4969.79    152.91 o 
 -15   3  16     9651.10     9536.81    282.92 o 
 -13   3  16     5128.11     5184.91    173.34 o 
 -11   3  16        7.38       37.53    149.91 o 
  -9   3  16     2371.80     2337.78     70.70 o 
  -7   3  16     5698.06     5465.54    201.12 o 
  -5   3  16     5472.71     6145.73    214.60 o 
  -3   3  16     5488.20     5744.94    173.65 o 
  -1   3  16     1242.74     1087.51     54.32 o 
   1   3  16        1.99       39.29    157.37 o 
   3   3  16      435.34      354.56     46.44 o 
   5   3  16     1998.45     1986.75     74.44 o 
   7   3  16     4758.82     4406.54    148.87 o 
   9   3  16     2201.28     2250.60     65.00 o 
  11   3  16     3963.43     3828.06    117.98 o 
  13   3  16      221.93      197.80    209.10 o 
  15   3  16     1208.81     1322.33     60.23 o 
 -18   4  16      290.08       49.04    196.25 o 
 -16   4  16      384.04      324.59     51.11 o 
 -14   4  16      429.26      405.35     49.35 o 
 -12   4  16      417.22      304.07     41.68 o 
 -10   4  16      826.51      779.19     42.51 o 
  -8   4  16        1.44       32.14    128.76 o 
  -6   4  16      386.76      122.12    167.22 o 
  -4   4  16     1027.80      863.89     49.87 o 
  -2   4  16      450.07      285.93     48.31 o 
   0   4  16     2778.81     2835.17    360.83 o 
   2   4  16     1702.29     1723.12     57.33 o 
   4   4  16      975.30      971.71     52.66 o 
   6   4  16      615.02      411.89     51.52 o 
   8   4  16     1092.43     1008.82     58.37 o 
  10   4  16      324.85      259.49     53.39 o 
  12   4  16      676.90      730.36     53.08 o 
  14   4  16       64.23       46.86     45.41 o 
 -15   5  16     5163.74     5757.38    170.23 o 
 -13   5  16     3537.31     3995.49    130.63 o 
 -11   5  16     1033.28     1075.80     50.80 o 
  -9   5  16      136.63      123.37    139.65 o 
  -7   5  16     1531.76     1632.92     56.19 o 
  -5   5  16     6686.67     7027.04    250.16 o 
  -3   5  16    11120.81    12154.61    328.02 o 
  -1   5  16     5282.72     5260.90    159.76 o 
   1   5  16       67.48       54.01     40.95 o 
   3   5  16     1851.50     1758.37     59.71 o 
   5   5  16     5063.25     4848.39    139.23 o 
   7   5  16     7612.48     7732.21    230.05 o 
   9   5  16     3455.75     3311.46    103.15 o 
  11   5  16     1137.19     1127.94     61.27 o 
 -12   6  16       92.80       46.13    184.74 o 
 -10   6  16       65.35      108.96     43.54 o 
  -8   6  16       50.58      157.89    176.45 o 
  -6   6  16      115.73       48.52    194.18 o 
  -4   6  16        6.47       41.88    167.43 o 
  -2   6  16      161.10       47.48    189.51 o 
   0   6  16      705.66      709.81    140.27 o 
   2   6  16      942.09      816.62     50.80 o 
   4   6  16        3.50       40.74    162.66 o 
   6   6  16      108.90       51.21    204.85 o 
   8   6  16      955.27      911.58     65.73 o 
  -7   7  16     4035.28     4110.25    137.78 o 
  -5   7  16     5096.22     5791.07    180.80 o 
  -3   7  16     1196.71     1353.43     62.62 o 
  -1   7  16      205.56      118.29     46.55 o 
   1   7  16      109.97       37.63    150.22 o 
   3   7  16      983.15      845.23     53.39 o 
 -19   1  17     6607.81     6521.54    206.82 o 
 -17   1  17     1429.44     1584.51     62.10 o 
 -15   1  17        4.77      105.12    119.74 o 
 -13   1  17      531.59      546.04     40.64 o 
 -11   1  17    12446.50    11404.76    298.78 o 
  -9   1  17    10804.16     9932.63    271.83 o 
  -7   1  17     6984.27     6816.27    220.92 o 
  -5   1  17     2997.32     2860.39     82.11 o 
  -3   1  17       64.62       37.01    147.94 o 
  -1   1  17     7425.66     7985.58    238.65 o 
   1   1  17     3494.71     3397.82    106.68 o 
   3   1  17    14794.12    15055.33    466.00 o 
   5   1  17     5483.56     5859.80    167.74 o 
   7   1  17     3004.41     3055.19     99.63 o 
   9   1  17      371.09      390.63     42.71 o 
  11   1  17     2478.94     2805.55     86.98 o 
  13   1  17     4079.05     4609.84    147.52 o 
  15   1  17     4791.49     5671.64    176.24 o 
 -18   2  17       53.37       41.16    164.42 o 
 -16   2  17     1049.06     1134.37     51.32 o 
 -14   2  17     1568.94     1600.68     55.67 o 
 -12   2  17      977.11      867.31     46.13 o 
 -10   2  17        1.40       38.46    153.64 o 
  -8   2  17      183.41      107.92    153.64 o 
  -6   2  17      970.86      913.76     42.51 o 
  -4   2  17      870.84      990.58     45.30 o 
  -2   2  17     4514.27     4356.57    143.79 o 
   0   2  17      170.19      220.76     45.82 o 
   2   2  17      252.55      180.28     40.33 o 
   4   2  17        7.39       42.30    169.09 o 
   6   2  17      359.37      341.39     43.44 o 
   8   2  17      250.20      290.80     44.89 o 
  10   2  17      779.00      845.02     51.42 o 
  12   2  17      363.07      252.85     54.22 o 
  14   2  17       68.07       46.34    185.16 o 
  16   2  17      268.37      357.67     53.39 o 
 -17   3  17      117.84       41.57    166.50 o 
 -15   3  17       78.94       44.37    177.49 o 
 -13   3  17       11.37       43.02    172.20 o 
 -11   3  17     1210.83     1177.50     48.93 o 
  -9   3  17     1538.96     1568.44     50.90 o 
  -7   3  17      658.31      681.22     43.13 o 
  -5   3  17     1655.59     1766.66     57.43 o 
  -3   3  17       65.98       38.67    154.47 o 
  -1   3  17      963.75      804.80     48.52 o 
   1   3  17      489.20      364.30     42.71 o 
   3   3  17     1653.80     1581.71     54.74 o 
   5   3  17      670.11      662.25     48.73 o 
   7   3  17        9.18       44.99    179.87 o 
   9   3  17      175.02       49.35    197.49 o 
  11   3  17     1166.23     1220.31     64.79 o 
  13   3  17      791.74      913.55     57.23 o 
 -16   4  17     7418.06     8080.03    279.19 o 
 -14   4  17     8763.92     9166.91    290.49 o 
 -12   4  17     5419.14     5115.76    147.11 o 
 -10   4  17      228.67       37.84    151.46 o 
  -8   4  17      274.10      265.71     36.39 o 
  -6   4  17     3513.10     3581.63    110.82 o 
  -4   4  17     7119.30     7705.67    258.14 o 
  -2   4  17    17210.88    19035.16    541.99 o 
   0   4  17     3776.82     3842.57    248.03 o 
   2   4  17      664.60      713.05     49.97 o 
   4   4  17     1595.86     1618.00     62.82 o 
   6   4  17     4881.18     4615.02    138.82 o 
   8   4  17     6365.89     6736.14    197.49 o 
  10   4  17     4780.59     4979.43    156.23 o 
  12   4  17     2669.33     2822.76     88.64 o 
 -13   5  17      255.50      125.44    183.60 o 
 -11   5  17      496.68      447.44     48.41 o 
  -9   5  17      640.44      581.39     46.03 o 
  -7   5  17        2.40       36.70    146.80 o 
  -5   5  17        0.99       47.17    188.79 o 
  -3   5  17       63.36       13.79     55.46 o 
  -1   5  17      151.67       52.46    210.04 o 
   1   5  17       69.76       47.38    189.41 o 
   3   5  17      408.36      292.04     49.76 o 
   5   5  17      131.42      116.01    208.17 o 
   7   5  17       22.34       57.02    228.28 o 
   9   5  17      550.52      580.56     61.06 o 
 -10   6  17      343.13      314.02     49.35 o 
  -8   6  17      240.51      195.32     46.34 o 
  -6   6  17     2861.13     3091.16     85.11 o 
  -4   6  17     4278.14     4989.80    165.98 o 
  -2   6  17     2497.75     2720.02     96.10 o 
   0   6  17     1076.91     1147.23    141.20 o 
   2   6  17        9.75       42.30    168.88 o 
   4   6  17      226.88      209.73     47.48 o 
   6   6  17     2285.55     2235.77     74.95 o 
 -18   0  18     3587.07     3581.94    118.50 o 
 -16   0  18     1140.94     1088.34     49.87 o 
 -14   0  18      138.03      118.29    144.00 o 
 -12   0  18      227.34      308.63     37.43 o 
 -10   0  18     5016.34     4508.35    140.68 o 
  -8   0  18    10017.42    10251.21    280.64 o 
  -6   0  18    10129.90     9956.16    270.58 o 
  -4   0  18     4639.65     4483.98    161.31 o 
  -2   0  18       72.99       73.92     36.80 o 
   0   0  18     1940.55     1982.61     52.41 o 
   2   0  18    14655.17    15768.90    490.47 o 
   4   0  18    10250.79    10790.51    308.63 o 
   6   0  18     6313.58     6827.57    203.61 o 
   8   0  18      520.57      615.50     45.93 o 
  10   0  18      261.43      159.14    175.31 o 
  12   0  18     2212.06     2638.95     78.69 o 
  14   0  18     2649.18     3222.62     82.94 o 
 -17   1  18      239.85      152.29    162.76 o 
 -15   1  18       62.89       38.98    156.03 o 
 -13   1  18       10.26       36.91    147.52 o 
 -11   1  18      910.37      878.92     47.27 o 
  -9   1  18     1297.81     1196.05     52.46 o 
  -7   1  18     1134.11     1039.10     50.18 o 
  -5   1  18       48.19      100.66    142.96 o 
  -3   1  18      468.49      560.45     39.29 o 
  -1   1  18     1707.84     1720.32     56.19 o 
   1   1  18      103.41      119.33     42.92 o 
   3   1  18        5.30       51.63    206.41 o 
   5   1  18      423.12      359.22     49.97 o 
   7   1  18        3.22       50.18    200.91 o 
   9   1  18        9.20       47.59    190.34 o 
  11   1  18        0.14       44.06    175.83 o 
  13   1  18       57.57       50.49    202.26 o 
 -18   2  18     4336.14     4149.75    129.38 o 
 -16   2  18     3148.23     3445.20    115.59 o 
 -14   2  18      265.25       42.71    171.06 o 
 -12   2  18      368.60      491.19     45.41 o 
 -10   2  18     5355.59     5158.88    177.38 o 
  -8   2  18     5155.12     5071.70    156.34 o 
  -6   2  18     3559.95     3855.63    119.74 o 
  -4   2  18      806.26      906.19     43.96 o 
  -2   2  18       20.30       42.61    170.23 o 
   0   2  18      117.52       37.16    105.05 o 
   2   2  18      776.63      760.84     47.38 o 
   4   2  18     1984.87     1977.22     60.75 o 
   6   2  18     3969.30     4136.17    128.66 o 
   8   2  18     2844.33     3246.77    104.29 o 
  10   2  18       75.81       48.41    193.45 o 
  12   2  18     1123.08     1092.69     61.37 o 
  14   2  18     1313.86     1490.69     65.93 o 
 -15   3  18     4973.12     5151.52    167.43 o 
 -13   3  18     6940.41     7329.86    214.70 o 
 -11   3  18     3682.93     3581.22    112.79 o 
  -9   3  18        5.28       39.91    159.55 o 
  -7   3  18      789.54      790.60     45.10 o 
  -5   3  18      687.87      811.12     48.10 o 
  -3   3  18     3362.83     3685.41    107.20 o 
  -1   3  18     5117.33     5923.87    188.16 o 
   1   3  18     1570.59     1635.83     55.57 o 
   3   3  18     1137.79     1066.15     54.32 o 
   5   3  18        0.09       49.14    196.46 o 
   7   3  18     1057.23      956.26     57.74 o 
   9   3  18     2804.19     3152.54     89.68 o 
  11   3  18     5732.66     6217.57    198.94 o 
 -14   4  18        8.25       43.54    174.17 o 
 -12   4  18       30.21       95.79    164.11 o 
 -10   4  18       59.97       40.12    160.38 o 
  -8   4  18      573.17      627.11     46.13 o 
  -6   4  18      886.61      975.34     50.80 o 
  -4   4  18     1963.79     2198.55     79.00 o 
  -2   4  18       76.00       57.54    230.36 o 
   0   4  18        2.12       49.07    138.54 o 
   2   4  18     2066.41     1873.34     64.59 o 
   4   4  18     1637.30     1758.57     62.51 o 
   6   4  18       35.99       47.27    188.89 o 
   8   4  18        5.61       55.98    224.24 o 
  10   4  18      221.32       63.55    254.20 o 
 -11   5  18     2563.86     2609.40     87.50 o 
  -9   5  18      899.04      969.22     52.66 o 
  -7   5  18      192.18       44.89    179.56 o 
  -5   5  18     3198.28     3617.50    102.32 o 
  -3   5  18     8161.55     8899.34    301.06 o 
  -1   5  18     9994.60    11089.08    325.84 o 
   1   5  18     2702.35     2591.57     73.50 o 
   3   5  18       10.36       46.86    187.23 o 
   5   5  18     1191.19     1151.48     60.65 o 
   7   5  18     3945.53     4308.47    141.30 o 
  -4   6  18      263.50      212.42     50.18 o 
  -2   6  18      933.14      967.98     59.61 o 
   0   6  18       28.54       86.40    123.24 o 
 -17   1  19     4582.44     4414.63    156.65 o 
 -15   1  19     1891.33     1964.67     61.06 o 
 -13   1  19      427.05      363.26     43.54 o 
 -11   1  19      230.48      144.83    175.10 o 
  -9   1  19     3426.67     3690.28    115.49 o 
  -7   1  19     7568.67     7338.67    214.70 o 
  -5   1  19     3281.19     3675.87    112.90 o 
  -3   1  19     1586.82     1562.84     54.12 o 
  -1   1  19       22.84       38.46    154.06 o 
   1   1  19      610.32      696.46     48.83 o 
   3   1  19     4984.25     5079.16    163.70 o 
   5   1  19     4904.12     5455.28    173.96 o 
   7   1  19     4727.65     5116.90    169.19 o 
   9   1  19     1295.74     1393.55     62.20 o 
  11   1  19        7.68       44.16    176.66 o 
 -16   2  19      649.42      671.79     52.98 o 
 -14   2  19     1312.06     1391.89     57.33 o 
 -12   2  19     3507.39     3588.78    114.56 o 
 -10   2  19     3067.20     3318.20    109.58 o 
  -8   2  19     1554.56     1639.87     60.03 o 
  -6   2  19      239.08       44.27    177.17 o 
  -4   2  19      116.92      133.74    144.41 o 
  -2   2  19     2223.50     2185.39     61.79 o 
   0   2  19     1652.79     1800.98     57.07 o 
   2   2  19     2476.94     2522.73     74.95 o 
   4   2  19      759.14      818.48     54.95 o 
   6   2  19      464.35      390.43     56.71 o 
   8   2  19        3.10       50.38    201.54 o 
  10   2  19      889.54      975.55     63.55 o 
 -13   3  19      826.63      823.87     55.26 o 
 -11   3  19       31.89       45.72    182.67 o 
  -9   3  19      576.05      458.95     47.27 o 
  -7   3  19     2858.87     2971.94    101.60 o 
  -5   3  19     4566.67     4774.26    160.38 o 
  -3   3  19     3532.05     3958.68    126.38 o 
  -1   3  19     1013.78     1060.35     58.89 o 
   1   3  19      222.13      154.47    184.43 o 
   3   3  19     1265.62     1284.17     61.27 o 
   5   3  19     1059.58     1221.97     60.23 o 
   7   3  19     1555.53     1813.42     67.90 o 
   9   3  19     1521.13     1591.04     70.19 o 
 -12   4  19     2236.42     2306.06     81.07 o 
 -10   4  19     2718.34     2733.19     85.53 o 
  -8   4  19      254.74      225.17     43.33 o 
  -6   4  19      314.60      284.68     44.89 o 
  -4   4  19      787.80      923.09     56.92 o 
  -2   4  19     6020.18     6519.36    188.58 o 
   0   4  19     6006.86     6468.83    753.33 o 
   2   4  19     1666.70     1652.21     64.38 o 
   4   4  19       14.67       48.31    193.14 o 
   6   4  19      767.24      816.62     55.26 o 
   8   4  19     1473.49     1498.05     68.11 o 
  -7   5  19       74.34       41.05    164.22 o 
  -5   5  19       39.21       11.71     46.76 o 
  -3   5  19      326.93      271.10     56.50 o 
  -1   5  19      106.65       55.78    223.00 o 
   1   5  19        0.75      170.23    192.93 o 
   3   5  19       97.76       47.38    189.41 o 
 -14   0  20     1131.70     1207.87     53.60 o 
 -12   0  20     2960.96     3014.24     78.79 o 
 -10   0  20      163.69      104.29    166.70 o 
  -8   0  20      632.32      628.77     47.79 o 
  -6   0  20     3985.99     3892.54    130.73 o 
  -4   0  20     3165.45     3662.70    114.04 o 
  -2   0  20     2404.16     2538.08     81.17 o 
   0   0  20      144.43      144.92     59.82 o 
   2   0  20      153.89       48.62    194.69 o 
   4   0  20     2603.00     2966.55     87.71 o 
   6   0  20     4048.88     4665.82    149.49 o 
   8   0  20      470.93      161.62    192.41 o 
  10   0  20     1253.02     1368.87     62.00 o 
 -13   1  20      275.15       43.96    175.93 o 
 -11   1  20      969.87      955.12     53.08 o 
  -9   1  20     1922.06     2100.17     65.31 o 
  -7   1  20     1663.20     1757.95     60.75 o 
  -5   1  20       52.26       11.20     44.79 o 
  -3   1  20      816.60      755.87     54.74 o 
  -1   1  20     3096.39     3545.14     94.96 o 
   1   1  20     2171.89     2334.05     84.70 o 
   3   1  20      861.46      925.37     57.54 o 
   5   1  20      109.08       50.80    202.99 o 
   7   1  20       82.72       54.32    217.50 o 
   9   1  20        0.15       47.17    188.79 o 
 -12   2  20      752.82      760.53     51.11 o 
 -10   2  20      344.10      156.75    177.59 o 
  -8   2  20     2523.99     2605.98     79.00 o 
  -6   2  20     3359.81     3825.67    125.34 o 
  -4   2  20     3682.93     4194.53    125.96 o 
  -2   2  20     1830.49     2023.45     64.69 o 
   0   2  20     1170.58     1126.97     94.70 o 
   2   2  20       38.83       52.56    210.35 o 
   4   2  20      858.56      894.99     58.99 o 
   6   2  20     3836.04     4036.02    138.19 o 
   8   2  20     3206.94     3885.49     96.21 o 
 -11   3  20     3547.67     4048.05    125.75 o 
  -9   3  20     1739.03     1820.26     63.24 o 
  -7   3  20      298.76      250.37     46.34 o 
  -5   3  20        5.23       47.69    190.86 o 
  -3   3  20       87.04       51.63    206.20 o 
  -1   3  20     1620.06     1883.29     64.59 o 
   1   3  20     2832.97     3158.45    108.23 o 
   3   3  20     2443.43     2449.54     95.79 o 
   5   3  20     1128.75     1236.28     65.11 o 
   7   3  20      213.51       56.29    225.17 o 
  -8   4  20       62.53       46.76    186.82 o 
  -6   4  20      658.77      754.00     52.87 o 
  -4   4  20     3234.44     3751.24    121.40 o 
  -2   4  20      251.31      200.19     54.01 o 
   0   4  20      435.17      412.92     66.19 o 
   2   4  20      154.97      187.54    186.50 o 
 -11   1  21     2216.72     2279.52     72.05 o 
  -9   1  21        2.71       39.19    156.75 o 
  -7   1  21      575.51      485.91     48.73 o 
  -5   1  21     2505.36     2964.17     89.05 o 
  -3   1  21     3794.58     4486.58    132.49 o 
  -1   1  21     2039.84     2317.15     73.30 o 
   1   1  21     1588.30     1756.50     66.35 o 
   3   1  21      252.62      292.56     51.21 o 
   5   1  21     1357.74     1684.45     66.56 o 
 -10   2  21     1457.68     1654.59     61.58 o 
  -8   2  21     1590.76     1586.89     63.03 o 
  -6   2  21      657.61      700.92     50.38 o 
  -4   2  21       48.29       48.62    194.59 o 
  -2   2  21       56.10       45.62    182.56 o 
   0   2  21     1403.86     1558.16     97.71 o 
   2   2  21     1667.62     1908.79     67.49 o 
   4   2  21      864.75     1011.83     60.54 o 
  -5   3  21     2434.00     2781.70     77.34 o 
  -3   3  21     2833.33     3291.77    109.37 o 
  -1   3  21      857.33     1064.18     58.16 o 
   1   3  21      341.40      322.52     54.95 o 
  -6   0  22      175.42      153.54    180.08 o 
  -4   0  22     2394.12     2579.65     85.74 o 
  -2   0  22     3130.67     3621.44    126.58 o 
   0   0  22     2528.87     3030.12     59.97 o 
  -5   1  22      265.52       51.01    203.92 o 
  -3   1  22        6.66       47.17    188.68 o 
  -1   1  22      498.26      430.75     58.57 o 
                                                 
